# Supplementary material for: Population Genomics Reveals Small‐Scale Metapopulation Structure of Two Strictly Aquatic Keystone Species in a Recently Restored Urban River System (Emscher, Germany)
Source: Ecol Evol. 2025 Apr 24;15(4):e71214. doi: 10.1002/ece3.71214 (PMC12022002; doi:10.1002/ece3.71214)
Supplement: Supplementary file 7 — Table S1. [file ECE3-15-e71214-s005.xlsx]

## Sheet: Tabelle1
Table S1: Sampling sites with coordinates (WGS84), sampling dates for both years, stream name, catchment affiliation, and ecological state. Further, the number of specimens analyzed per genetic marker is given together with the number of specimens in the final analysis (F) for each sampling site.
Site	coordinates		Sampling date		Stream name	Catchment	Ecological state	Gammarus fossarum								Gammarus pulex
	Latitude	Longitude	2019	2020				COI 2019	F	ddRAD 2019	F	COI 2020	F	ddRAD 2020	F	COI 2019	F	ddRAD 2019	F	COI 2020	F	ddRAD 2020	F
BE02	51.4817	6.92526	2019-03-20	2020-04-15	Barchembach	Emscher	near-natural	5	5	4	4	10	10	8	8	0	0	0	0	0	0	0	0
BE04	51.4777	6.90329	2019-03-25	2020-04-15	Heilgraben	Emscher	near-natural	5	3	5	5	17	17	8	7	0	0	0	0	1	1	0	0
BE05	51.4685	6.90934	2019-03-25	2020-04-15	Hexbach	Emscher	near-natural	5	5	5	5	10	10	8	5	0	0	0	0	0	0	0	0
BE14	51.414	6.95761	2019-03-28	2020-04-15	Steinbach	Ruhr	near-natural	5	5	5	5	12	12	8	8	1	1	1	1	2	2	2	2
BE15	51.4093	6.9527	2019-03-26	2020-04-15	Ruhmbach	Ruhr	near-natural	5	5	4	4	11	11	8	5	2	2	2	2	5	5	5	5
BE16	51.4065	6.98571	2019-03-26	2020-04-27	Wolfsbach	Ruhr	near-natural	5	5	5	4	10	10	8	5	0	0	0	0	0	0	0	0
BE20	51.4774	6.94081	2019-03-19	2020-04-15	Pausmühlenbach	Berne (Emscher)	restored 2013	5	5	4	4	10	10	8	8	5	5	5	5	10	10	8	8
BE21	51.4722	6.93423	2019-03-25	2020-04-15	Pausmühlenbach	Berne (Emscher)	restored 2013	0	0	0	0	0	0	0	0	5	5	5	5	10	10	8	8
BE29	51.4381	6.96007	2019-03-21	2020-04-27	Borbecker Mühlenbach	Berne (Emscher)	restored 2011	5	5	5	5	10	10	8	7	0	0	0	0	0	0	0	0
BE30	51.438	6.96635	2019-03-21	2020-04-27	Borbecker Mühlenbach	Berne (Emscher)	restored 2011	5	5	4	4	10	10	8	6	0	0	0	0	10	10	8	8
BE31	51.4294	6.96994	2019-03-22	2020-04-27	Kesselbach	Berne (Emscher)	near-natural	5	5	5	5	10	10	8	4	0	0	0	0	10	10	8	8
BE32	51.422	6.97328	2019-03-22	2020-04-27	Kesselbach	Berne (Emscher)	near-natural	5	5	5	5	10	10	8	6	0	0	0	0	0	0	0	0
BE34	51.4211	6.99017	2019-03-22	2020-04-27	Borbecker Mühlenbach	Berne (Emscher)	near-natural	6	6	6	5	10	10	8	6	5	5	4	4	6	6	6	6
BE35	51.417	6.98602	2019-03-22	2020-04-27	Borbecker Mühlenbach	Berne (Emscher)	near-natural	5	5	5	5	10	10	8	8	0	0	0	0	0	0	0	0
BO00	51.5449	6.98273	2019-04-05	2020-04-21	Boye	Boye (Emscher)	restored 2019	5	5	4	4	12	12	8	8	5	5	5	5	8	7	8	7
BO02	51.6035	6.98508	2019-04-08	2020-04-16	Mühlenbach	Lippe	near-natural	0	0	0	0	0	0	0	0	6	5	5	5	10	10	8	8
BO03	51.6031	6.92851	2019-04-08	2020-04-16	Schölsbach	Lippe	near-natural	0	0	0	0	0	0	0	0	5	4	5	5	10	10	8	8
BO04	51.5575	6.86951	2019-04-08	2020-04-22	Rotbach	Rhine	near-natural	0	0	0	0	0	0	0	0	5	4	5	5	10	10	8	7
BO05	51.5372	6.85796	2019-04-08	2020-04-22	Alsbach	Emscher	near-natural	0	0	0	0	0	0	0	0	5	5	5	5	10	10	8	8
BO07	51.5555	6.9976	2019-04-02	2020-04-21	Nattbach	Boye (Emscher)	restored 2011	0	0	0	0	0	0	0	0	1	1	1	1	10	10	8	8
BO08	51.5596	6.98301	2019-04-02	2020-04-21	Wittringer Mühlenbach	Boye (Emscher)	restored 2010	0	0	0	0	1	1	0	0	5	5	5	5	16	16	8	8
BO09	51.5642	6.98512	2019-04-02	2020-04-21	Wittringer Mühlenbach	Boye (Emscher)	restored 2010	0	0	0	0	0	0	0	0	5	5	5	5	10	10	8	8
BO11	51.5479	6.94397	2019-04-08	2020-04-21	Kirchschemmsbach	Boye (Emscher)	restored 2007	0	0	0	0	0	0	0	0	5	5	5	5	17	17	8	6
BO12	51.5422	6.93917	2019-03-29	2020-04-21	Kirchschemmsbach	Boye (Emscher)	restored 2007	0	0	0	0	0	0	0	0	5	5	5	5	10	10	8	8
BO13	51.5626	6.95554	2019-03-29	2020-04-20	Haarbach	Boye (Emscher)	restored 2011	0	0	0	0	0	0	0	0	6	6	5	5	10	10	8	8
BO14	51.5703	6.96086	2019-03-29	2020-04-20	Haarbach	Boye (Emscher)	restored 2011	0	0	0	0	0	0	0	0	6	6	5	5	10	10	8	8
BO15	51.5435	6.92059	2019-03-29	2020-04-22	Vorthbach	Boye (Emscher)	restored 2011	0	0	0	0	0	0	0	0	10	10	5	5	10	10	8	7
BO16	51.5357	6.91384	2019-03-29	2020-04-22	Vorthbach	Boye (Emscher)	restored 1993	0	0	0	0	0	0	0	0	6	6	5	5	10	10	8	8
BO17	51.5341	6.91054	2019-03-29	2020-04-22	Vorthbach	Boye (Emscher)	restored 1993	0	0	0	0	0	0	0	0	0	0	0	0	10	10	8	8
BO19	51.5716	6.94416	2019-04-04	2020-04-20	Alter Haarbach	Boye (Emscher)	near-natural	0	0	0	0	0	0	0	0	5	4	5	5	9	9	8	7
BO20	51.5612	6.933	2019-04-08	2020-04-20	Boye	Boye (Emscher)	restored 2002	5	5	4	4	9	9	8	8	5	5	4	4	10	10	8	8
BO21	51.5636	6.93019	2019-03-29	2020-04-20	Boye	Boye (Emscher)	restored 2002	7	4	7	6	10	10	8	8	3	3	3	3	10	10	8	7
BO23	51.5681	6.90886	2019-04-01	2020-04-20	Schöttelbach	Boye (Emscher)	near-natural	0	0	0	0	0	0	0	0	5	5	5	5	10	10	8	8
BO24	51.5868	6.9615	2019-04-01	2020-04-20	Quaelingsbach	Boye (Emscher)	near-natural	0	0	0	0	0	0	0	0	0	0	0	0	0	0	0	0
BO25	51.5791	6.91085	2019-04-08	2020-04-20	Boye	Boye (Emscher)	restored 2009	0	0	0	0	0	0	0	0	2	2	2	1	10	10	8	8
BO26	51.5895	6.90301	2019-04-04	2020-04-16	Boye	Boye (Emscher)	near-natural	0	0	0	0	0	0	0	0	5	0	5	5	10	10	8	8
BO27	51.5824	6.92919	2019-04-04	2020-04-16	Brabecker Mühlenbach	Boye (Emscher)	near-natural	0	0	0	0	0	0	0	0	6	5	5	5	0	0	0	0
BO28	51.588	6.94363	2019-04-01	2020-04-16	Brabecker Mühlenbach	Boye (Emscher)	near-natural	6	6	6	6	19	19	8	8	4	4	4	4	1	1	1	1
BO29	51.5987	6.93916	2019-04-08	2020-04-16	Bornemannsbach	Boye (Emscher)	near-natural	0	0	0	0	0	0	0	0	5	4	5	5	3	3	3	2
BO30	51.5924	6.93291	2019-04-05	2020-04-16	Wiesentalbach	Boye (Emscher)	near-natural	0	0	0	0	10	10	8	8	5	3	5	5	10	10	8	8
BO31	51.5933	6.92038	2019-04-05	2020-04-16	Wiesentalbach	Boye (Emscher)	near-natural	0	0	0	0	1	1	0	0	5	4	5	5	17	17	8	8
								89	84	83	80	202	202	144	123	143	129	131	130	305	304	233	225
