# Supplementary material for: Population Genomics Reveals Small‐Scale Metapopulation Structure of Two Strictly Aquatic Keystone Species in a Recently Restored Urban River System (Emscher, Germany)
Source: Ecol Evol. 2025 Apr 24;15(4):e71214. doi: 10.1002/ece3.71214 (PMC12022002; doi:10.1002/ece3.71214)
Supplement: Supplementary file 8 — Table S2. [file ECE3-15-e71214-s012.xlsx]

## Sheet: Tabelle1
Table S2: Information for ddRAD library preparation per sample for G. pulex and G. fossarum, number of missing loci in final data set, indication if used in final analysis after filtering, COI haplotype and NCBI accession numbers. Below, also haplotype information on specimens is given, for which only COI sequences were generated.
species	ID	sample name	initial DNA concentration [ng/µl]	used amount of DNA [ng]	name P5 adapter	volume P5 adapter [µl]	name P7 adapter	volume P7 adapter [µl]	final DNA concentration in target size range (1. PCR) [ng/µl]	final total DNA concentration (1. PCR) [ng/µl]	final DNA concentration in target size range (2. PCR) [ng/µl]	final total DNA concentration (2. PCR) [ng/µl]	library number	amount of target sized DNA in library [ng]	total amount of DNA in library [ng]	number of missing loci [%]	used in final ddRAD analysis?	COI haplotype	NCBI accession number Haplotype	NCBI Biosample accession number (ddRAD)
G. pulex	1	Gp_BO30_190405_04	195	800	1	0.4	1	8.7	2.3727	4.0433			Gam1_2019	11.7365	20	0.043	yes	X		SAMN43967412
G. pulex	2	Gp_BO13_190329_01	128	800	2	0.4	1	8.7	2.3812	3.7811			Gam1_2019	12.5953	20	0.056	yes	H01	PQ285656	SAMN43967259
G. pulex	3	Gp_BO19_190404_01	119	800	3	0.4	1	8.7	2.0025	3.4799			Gam1_2019	11.509	20	0.037	yes	H27	PQ285682	SAMN43967319
G. pulex	4	Gp_BO23_190401_01	112	800	4	0.4	1	8.7	2.8696	5.125			Gam1_2019	11.1984	20	0.063	yes	H01	PQ285656	SAMN43967355
G. pulex	5	Gp_BO05_190408_02	62.8	800	5	0.4	1	8.7	1.2654	2.2846			Gam1_2019	11.0777	20	0.4	yes	H20	PQ285675	SAMN43967186
G. pulex	6	Gp_BO14_190329_02	107	800	6	0.4	1	8.7	1.6403	2.8136			Gam1_2019	11.6598	20	0.374	yes	H01	PQ285656	SAMN43967273
G. pulex	7	Gp_BO04_190408_02	91.2	800	7	0.4	1	8.7	0.8362	1.4742			Gam1_2019	11.3445	20	0.262	yes	H27	PQ285682	SAMN43967173
G. pulex	8	Gp_BO08_190402_04	60	800	8	0.4	1	8.7	0.3821	0.8144			Gam1_2019	9.3836	20	0.439	yes	H01	PQ285656	SAMN43967210
G. pulex	9	Gp_BO12_190329_03_1	59.6	800	9	0.4	1	8.7	0.5265	1.1065			Gam1_2019	9.51649	20	X	no, repeat	H09	PQ285664
G. pulex	10	Gp_BE21_190325_02	57	800	10	0.4	1	8.7	1.2024	1.9217			Gam1_2019	12.5139	20	0.118	yes	H23	PQ285678	SAMN43967095
G. pulex	11	Gp_BO13_190329_02	56.4	800	11	0.4	1	8.7	1.2631	2.0043			Gam1_2019	12.6039	20	0.099	yes	H01	PQ285656	SAMN43967260
G. pulex	12	Gp_BO19_190404_03	73.8	800	12	0.4	1	8.7	0.656	1.0776			Gam1_2019	12.1752	20	0.123	yes	H27	PQ285682	SAMN43967321
G. pulex	13	Gp_BO11_190408_05	71.8	800	13	0.4	1	8.7	1.1544	1.9128			Gam1_2019	12.0703	20	0.113	yes	H09	PQ285664	SAMN43967237
G. pulex	14	Gp_BO30_190405_01	60.8	800	14	0.4	1	8.7	1.1701	1.9707			Gam1_2019	11.875	20	0.073	yes	H27	PQ285682	SAMN43967409
G. pulex	15	Gp_BO13_190329_05	55.6	800	15	0.4	1	8.7	1.2487	2.2198			Gam1_2019	11.2506	20	0.036	yes	H27	PQ285682	SAMN43967263
G. pulex	16	Gp_BO04_190408_04	60	800	16	0.4	1	8.7	0.7696	1.2605			Gam1_2019	12.211	20	0.14	yes	H25	PQ285680	SAMN43967175
G. pulex	17	Gp_BO14_190329_05	77.4	800	18	0.4	1	8.7	1.028	1.7829			Gam1_2019	11.5318	20	0.225	yes	H27	PQ285682	SAMN43967276
G. pulex	18	Gp_BO30_190405_05	77.4	800	19	0.4	1	8.7	0.987	1.594			Gam1_2019	12.3839	20	0.099	yes	H01	PQ285656	SAMN43967413
G. pulex	19	Gp_BO05_190408_05	57.2	800	20	0.4	1	8.7	1.1463	1.9994			Gam1_2019	11.4664	20	0.056	yes	H18	PQ285673	SAMN43967189
G. pulex	20	Gp_BO23_190401_05	51	800	21	0.4	1	8.7	1.3502	2.3994			Gam1_2019	11.2545	20	0.047	yes	H27	PQ285682	SAMN43967359
G. pulex	21	Gp_BO19_190404_02	56.2	800	22	0.4	1	8.7	1.8276	3.27			Gam1_2019	11.178	20	0.047	yes	H27	PQ285682	SAMN43967320
G. pulex	22	Gp_BO08_190402_02	54.2	800	23	0.4	1	8.7	2.0758	3.7163			Gam1_2019	11.1713	20	0.075	yes	H01	PQ285656	SAMN43967208
G. pulex	23	Gp_BO30_190405_02	55.6	800	25	0.4	1	8.7	1.9658	3.5387			Gam1_2019	11.1103	20	0.046	yes	H27	PQ285682	SAMN43967410
G. pulex	24	Gp_BO13_190329_04	55	800	27	0.4	1	8.7	2.0425	3.6809			Gam1_2019	11.0978	20	0.059	yes	H01	PQ285656	SAMN43967262
G. pulex	25	Gp_BO19_190404_04_1	54.6	800	1	0.4	8	8.7	0.4272	1.3374			Gam1_2019	6.38852	20	X	no, repeat	H01	PQ285656
G. pulex	26	Gp_BO23_190401_03_1	109	800	2	0.4	8	8.7	0.7705	1.6608			Gam1_2019	9.27866	20	X	no, repeat	H16	PQ285671
G. pulex	27	Gp_BO14_190329_01_1	80.2	800	3	0.4	8	8.7	0.4065	1.2095			Gam1_2019	6.72179	20	X	no, repeat	H13	PQ285668
G. pulex	28	Gp_BO05_190408_04	53.8	800	4	0.4	8	8.7	1.1571	2.0719			Gam1_2019	11.1695	20	0.277	yes	H20	PQ285675	SAMN43967188
G. pulex	29	Gp_BO20_190408_02	53.8	800	5	0.4	8	8.7	1.2141	2.4121			Gam1_2019	10.0667	20	0.35	yes	H27	PQ285682	SAMN43967333
G. pulex	30	Gp_BE34_190322_02	53.6	800	6	0.4	8	8.7	2.3262	3.7901			Gam1_2019	12.2751	20	0.084	yes	H13	PQ285668	SAMN43967124
G. pulex	31	Gp_BO31_190405_01	48.2	800	7	0.4	8	8.7	0.702	1.5448			Gam1_2019	9.08856	20	0.384	yes	H01	PQ285656	SAMN43967422
G. pulex	32	Gp_BO23_190401_02	46.8	800	8	0.4	8	8.7	2.5516	4.5997			Gam1_2019	11.0946	20	0.364	yes	H12	PQ285667	SAMN43967356
G. pulex	33	Gp_BE20_190319_01	52.4	800	9	0.4	8	8.7	0.7454	1.42			Gam1_2019	10.4986	20	0.303	yes	H13	PQ285668	SAMN43967081
G. pulex	34	Gp_BO02_190408_05	46.6	700	10	0.4	8	7.6	1.3618	2.5583			Gam1_2019	10.6461	20	0.12	yes	H27	PQ285682	SAMN43967150
G. pulex	35	Gp_BO30_190405_03	45.6	700	11	0.4	8	7.6	1.0483	1.4448			Gam1_2019	14.5114	20	0.198	yes	X		SAMN43967411
G. pulex	36	Gp_BO03_190408_02	42.6	700	12	0.4	8	7.6	1.4666	2.5642			Gam1_2019	11.439	20	0.094	yes	H27	PQ285682	SAMN43967160
G. pulex	37	Gp_BO23_190401_04	43.4	700	13	0.4	8	7.6	2.724	4.2092			Gam1_2019	12.9431	20	0.048	yes	H13	PQ285668	SAMN43967358
G. pulex	38	Gp_BO00_190405_02	42.8	700	14	0.4	8	7.6	2.4539	3.7745			Gam1_2019	13.0025	20	0.053	yes	H01	PQ285656	SAMN43967134
G. pulex	39	Gp_BO14_190329_04	41.4	700	15	0.4	8	7.6	2.4203	3.8195			Gam1_2019	12.6734	20	0.074	yes	H01	PQ285656	SAMN43967275
G. pulex	40	Gp_BE34_190322_01	39	700	16	0.4	8	7.6	2.3959	3.9272			Gam1_2019	12.2016	20	0.043	yes	H13	PQ285668	SAMN43967123
G. pulex	41	Gp_BO11_190408_01	38.8	600	18	0.4	8	6.5	1.3371	2.2077			Gam1_2019	12.1131	20	0.063	yes	H09	PQ285664	SAMN43967233
G. pulex	42	Gp_BE21_190325_03	38.2	600	19	0.4	8	6.5	1.7222	2.9947			Gam1_2019	11.5017	20	0.361	yes	H13	PQ285668	SAMN43967096
G. pulex	43	Gp_BO12_190329_02_1	38	600	20	0.4	8	6.5	1.3524	2.537			Gam1_2019	10.6614	20	X	no, repeat	H09	PQ285664
G. pulex	44	Gp_BO20_190408_03	37.2	600	21	0.4	8	6.5	3.6651	5.7944			Gam1_2019	12.6505	20	0.303	yes	H27	PQ285682	SAMN43967334
G. pulex	45	Gp_BO03_190408_03_1	36	600	22	0.4	8	6.5	0.7867	1.8524			Gam1_2019	8.49385	20	X	no, repeat	H32	PQ285687
G. pulex	46	Gp_BO02_190408_02_1	40.4	700	23	0.4	8	7.6	0.5627	1.2756			Gam1_2019	8.82251	20	X	no, repeat	only species determination
G. pulex	47	Gp_BO12_190329_04	36.6	600	25	0.4	8	6.5	1.7708	2.842			Gam1_2019	12.4616	20	0.214	yes	H09	PQ285664	SAMN43967249
G. pulex	48	Gp_BO00_190405_04	38.4	600	27	0.4	8	6.5	2.1542	3.6138			Gam1_2019	11.9221	20	0.233	yes	H01	PQ285656	SAMN43967136
G. pulex	49	Gp_BO08_190402_03	43.8	700	1	0.4	10	7.6	1.5033	2.6669			Gam1_2019	11.2738	20	0.175	yes	H01	PQ285656	SAMN43967209
G. pulex	50	Gp_BO15_190329_04	35.2	600	2	0.4	10	6.5	1.9214	3.3304			Gam1_2019	11.5386	20	0.052	yes	H01	PQ285656	SAMN43967288
G. pulex	51	Gp_BO03_190408_05	34.4	600	3	0.4	10	6.5	1.624	2.9391			Gam1_2019	11.051	20	0.13	yes	H27	PQ285682	SAMN43967163
G. pulex	52	Gp_BO04_190408_03	33.8	600	4	0.4	10	6.5	1.919	3.7964			Gam1_2019	10.1096	20	0.095	yes	only species determination		SAMN43967174
G. pulex	53	Gp_BO12_190329_05	33.4	500	5	0.4	10	5.4	2.6647	4.5597			Gam1_2019	11.688	20	0.026	yes	H09	PQ285664	SAMN43967250
G. pulex	54	Gp_BO20_190408_01	33	500	6	0.4	10	5.4	1.7621	3.3504			Gam1_2019	10.5187	20	0.037	yes	H27	PQ285682	SAMN43967332
G. pulex	55	Gp_BO05_190408_03	31.4	500	7	0.4	10	5.4	3.1049	5.3987			Gam1_2019	11.5024	20	0.041	yes	H21	PQ285676	SAMN43967187
G. pulex	56	Gp_BO21_190329_02	31.2	500	8	0.4	10	5.4	3.0417	4.8266			Gam1_2019	12.6039	20	0.026	yes	H01	PQ285656	SAMN43967344
G. pulex	57	Gp_BO08_190402_05	30.4	500	9	0.4	10	5.4	3.0828	4.798			Gam1_2019	12.8504	20	0.037	yes	H01	PQ285656	SAMN43967211
G. pulex	58	Gp_BO00_190405_01	28.8	500	10	0.4	10	5.4	3.4537	5.4841			Gam1_2019	12.5953	20	0.043	yes	H01	PQ285656	SAMN43967133
G. pulex	59	Gp_BO09_190402_02	29.6	500	11	0.4	10	5.4	3.283	5.065			Gam1_2019	12.9635	20	0.036	yes	H01	PQ285656	SAMN43967221
G. pulex	60	Gp_BO27_190404_02	26.2	500	12	0.4	10	5.4	4.1404	6.5851			Gam1_2019	12.5751	20	0.032	yes	only species determination		SAMN43967392
G. pulex	61	Gp_BO12_190329_01	25.2	500	13	0.4	10	5.4	2.1682	3.8233			Gam1_2019	11.342	20	0.033	yes	H09	PQ285664	SAMN43967246
G. pulex	62	Gp_BE20_190319_03	25.6	500	14	0.4	10	5.4	3.4174	6.1572			Gam1_2019	11.1005	20	0.027	yes	H14	PQ285669	SAMN43967083
G. pulex	63	Gp_BO28_190401_01	25.2	500	15	0.4	10	5.4	3.8698	7.1017			Gam1_2019	10.8982	20	0.014	yes	H27	PQ285682	SAMN43967396
G. pulex	64	Gp_BO04_190408_01	26	500	16	0.4	10	5.4	3.5947	5.8814			Gam1_2019	12.224	20	0.057	yes	H27	PQ285682	SAMN43967172
G. pulex	65	Gp_BO20_190408_04	30.4	500	18	0.4	10	5.4	1.7835	3.277			Gam1_2019	10.885	20	0.08	yes	H01	PQ285656	SAMN43967335
G. fossarum	66	Gf_BO21_190329_06	26	500	19	0.4	10	5.4	1.2499	2.6804			Gam1_2019	9.32622	20	0.114	yes	H01	PQ285694	SAMN43967039
G. pulex	67	Gp_BO09_190402_04	24.6	400	20	0.3	10	4.3	4.7187	7.9898			Gam1_2019	11.8118	20	0.03	yes	H01	PQ285656	SAMN43967223
G. pulex	68	Gp_BE20_190319_05	24.4	400	21	0.3	10	4.3	4.0864	6.9452			Gam1_2019	11.7676	20	0.016	yes	H13	PQ285668	SAMN43967085
G. pulex	69	Gp_BO28_190401_04	24.4	400	22	0.3	10	4.3	3.6155	6.6033			Gam1_2019	10.9506	20	0.048	yes	H27	PQ285682	SAMN43967399
G. pulex	70	Gp_BO29_190408_05	24.8	400	23	0.3	10	4.3	4.0624	7.9447			Gam1_2019	10.2267	20	0.059	yes	H27	PQ285682	SAMN43967405
G. pulex	71	Gp_BE21_190325_04	23.4	400	25	0.3	10	4.3	6.6429	11.15			Gam1_2019	11.9155	20	0.037	yes	H13	PQ285668	SAMN43967097
G. pulex	72	Gp_BO19_190404_05	22.2	400	27	0.3	10	4.3	5.1072	8.3354			Gam1_2019	12.2542	20	0.033	yes	X		SAMN43967323
G. pulex	73	Gp_BO31_190405_02	21	400	1	0.3	11	4.3	4.9206	8.1146			Gam1_2019	12.1278	20	0.04	yes	H27	PQ285682	SAMN43967423
G. pulex	74	Gp_BO14_190329_03	20.4	400	2	0.3	11	4.3	4.0921	6.7901			Gam1_2019	12.0531	20	0.038	yes	H27	PQ285682	SAMN43967274
G. pulex	75	Gp_BO13_190329_03	24.4	400	3	0.3	11	4.3	3.5032	5.9459			Gam1_2019	11.7836	20	0.033	yes	H03	PQ285658	SAMN43967261
G. pulex	76	Gp_BO03_190408_04	19.6	350	4	0.3	11	3.8	2.4573	4.2514			Gam1_2019	11.56	20	0.069	yes	H27	PQ285682	SAMN43967162
G. pulex	77	Gp_BO27_190404_01	17.8	350	5	0.3	11	3.8	2.5735	5.0093			Gam1_2019	10.2749	20	0.042	yes	H27	PQ285682	SAMN43967391
G. pulex	78	Gp_BO08_190402_01	18.8	350	6	0.3	11	3.8	1.6944	3.7744			Gam1_2019	8.97838	20	0.056	yes	H01	PQ285656	SAMN43967207
G. pulex	79	Gp_BO09_190402_03	18.8	350	7	0.3	11	3.8	0.7885	1.912			Gam1_2019	8.24791	20	0.075	yes	H01	PQ285656	SAMN43967222
G. pulex	80	Gp_BO15_190329_03	18.7	350	8	0.3	11	3.8	1.5676	3.4249			Gam1_2019	9.15414	20	0.054	yes	H01	PQ285656	SAMN43967287
G. pulex	81	Gp_BO00_190405_03	18.2	350	9	0.3	11	3.8	3.1889	5.7411			Gam1_2019	11.109	20	0.068	yes	H09	PQ285664	SAMN43967135
G. pulex	82	Gp_BO31_190405_04	14	300	10	0.3	11	3.3	1.795	3.7508			Gam1_2019	9.57129	20	0.046	yes	H36	PQ285691	SAMN43967425
G. pulex	83	Gp_BO29_190408_01	17.5	300	11	0.3	11	3.3	2.0319	3.9447			Gam1_2019	10.3019	20	0.03	yes	X		SAMN43967401
G. pulex	84	Gp_BE20_190319_04	17.7	350	12	0.3	11	3.8	1.9082	3.7798			Gam1_2019	10.0968	20	0.04	yes	H14	PQ285669	SAMN43967084
G. pulex	85	Gp_BO03_190408_01	17.2	300	13	0.3	11	3.3	1.7702	3.7241			Gam1_2019	9.50673	20	0.057	yes	only species determination		SAMN43967159
G. pulex	86	Gp_BO29_190408_02	14.8	300	14	0.3	11	3.3	1.1976	2.6933			Gam1_2019	8.89318	20	0.04	yes	H27	PQ285682	SAMN43967402
G. pulex	87	Gp_BO09_190402_01	16.6	300	15	0.3	11	3.3	0.9237	2.5649			Gam1_2019	7.20262	20	0.063	yes	H01	PQ285656	SAMN43967220
G. pulex	88	Gp_BO11_190408_02	15.7	300	16	0.3	11	3.3	1.3307	2.8884			Gam1_2019	9.2141	20	0.051	yes	H09	PQ285664	SAMN43967234
G. pulex	89	Gp_BO27_190404_04	16.3	300	18	0.3	11	3.3	1.0981	2.4133			Gam1_2019	9.1004	20	0.02	yes	H27	PQ285682	SAMN43967394
G. pulex	90	Gp_BE21_190325_01	15.8	300	19	0.3	11	3.3	1.2379	2.6964			Gam1_2019	9.18187	20	0.066	yes	H23	PQ285678	SAMN43967094
G. pulex	91	Gp_BO28_190401_02	18.9	350	20	0.3	11	3.8	2.1338	3.8339			Gam1_2019	11.1312	20	0.053	yes	H27	PQ285682	SAMN43967397
G. pulex	92	Gp_BO15_190329_01	14.5	300	21	0.3	11	3.3	1.3345	2.8453			Gam1_2019	9.38038	20	0.04	yes	H01	PQ285656	SAMN43967285
G. pulex	93	Gp_BO02_190408_01	15.6	300	22	0.3	11	3.3	1.0933	2.3723			Gam1_2019	9.21722	20	0.082	yes	H27	PQ285682	SAMN43967146
G. pulex	94	Gp_BO29_190408_04	15.7	300	23	0.3	11	3.3	1.0804	2.4514			Gam1_2019	8.81455	20	0.068	yes	H27	PQ285682	SAMN43967404
G. pulex	95	Gp_BE21_190325_05	15.6	300	25	0.3	11	3.3	0.9904	2.1595			Gam1_2019	9.17249	20	0.046	yes	H01	PQ285656	SAMN43967098
G. pulex	96	Gp_BO27_190404_05	15.3	300	27	0.3	11	3.3	1.2001	2.5254			Gam1_2019	9.50424	20	0.066	yes	H27	PQ285682	SAMN43967395
G. fossarum	97	Gf_BE05_190325_05	61.4	800	1	0.4	1	8.7	2.9966	4.6804			Gam2_2019	12.8049	20	0.346	yes	H01	PQ285694	SAMN43966873
G. fossarum	98	Gf_BE04_190325_03	73.2	800	2	0.4	1	8.7	1.0958	2.0116			Gam2_2019	10.8948	20	0.488	yes	only species determination		SAMN43966858
G. fossarum	99	Gf_BE05_190325_04	54	800	3	0.4	1	8.7	2.6125	4.1033			Gam2_2019	12.7337	20	0.402	yes	H01	PQ285694	SAMN43966872
G. fossarum	100	Gf_BE29_190321_04	40.2	700	4	0.4	1	7.6	4.7249	6.5626			Gam2_2019	14.3995	20	0.116	yes	H08	PQ285701	SAMN43966935
G. fossarum	101	Gf_BE29_190321_03	35.6	600	5	0.4	1	6.5	2.4526	3.8441			Gam2_2019	12.7603	20	0.067	yes	H08	PQ285701	SAMN43966934
G. fossarum	102	Gf_BE02_190320_05_1	31.8	500	6	0.4	1	5.4	0.6547	1.6369			Gam2_2019	7.99927	20	X	no, repeat	H08	PQ285701
G. fossarum	103	Gf_BE04_190325_05_1	29.4	500	7	0.4	1	5.4	0.8151	2.0257			Gam2_2019	8.04759	20	X	no, repeat	only species determination
G. fossarum	104	Gf_BE34_190322_03	29	500	8	0.4	1	5.4	0.7543	1.5366			Gam2_2019	9.81778	20	0.511	no	H01	PQ285694	SAMN43966985
G. fossarum	105	Gf_BE16_190326_04	27.6	500	9	0.4	1	5.4	3.0748	5.2414			Gam2_2019	11.7327	20	0.03	yes	H05	PQ285698	SAMN43966910
G. fossarum	106	Gf_BE05_190325_03	31.8	500	10	0.4	1	5.4	2.5975	4.5251			Gam2_2019	11.4804	20	0.456	yes	H01	PQ285694	SAMN43966871
G. fossarum	107	Gf_BE34_190322_05_1	27.4	500	11	0.4	1	5.4	0.6642	1.6947			Gam2_2019	7.83856	20	X	no, repeat	H01	PQ285694
G. fossarum	108	Gf_BO21_190329_05	27.2	500	12	0.4	1	5.4	0.7986	1.71			Gam2_2019	9.34035	20	0.539	no	H01	PQ285694	SAMN43967038
G. fossarum	109	Gf_BE31_190322_02	27	500	13	0.4	1	5.4	3.2511	5.3266			Gam2_2019	12.207	20	0.046	yes	H08	PQ285701	SAMN43966958
G. fossarum	110	Gf_BO00_190405_04	28.6	500	14	0.4	1	5.4	1.169	2.3785			Gam2_2019	9.82972	20	0.488	yes	H01	PQ285694	SAMN43967012
G. fossarum	111	Gf_BE16_190326_02	26.2	500	15	0.4	1	5.4	0.8912	1.7535			Gam2_2019	10.1648	20	0.54	no	H05	PQ285698	SAMN43966908
G. fossarum	112	Gf_BE34_190322_02_1	27.8	500	16	0.4	1	5.4	0.791	2.4283			Gam2_2019	6.51485	20	X	no, repeat	H01	PQ285694
G. fossarum	113	Gf_BE05_190325_01	30.6	500	18	0.4	1	5.4	1.0489	2.1004			Gam2_2019	9.98762	20	0.479	yes	H01	PQ285694	SAMN43966869
G. fossarum	114	Gf_BE31_190322_04	26.4	500	19	0.4	1	5.4	1.1175	1.9226			Gam2_2019	11.6249	20	0.425	yes	H08	PQ285701	SAMN43966960
G. fossarum	115	Gf_BE04_190325_04	25.2	500	20	0.4	1	5.4	1.9149	3.0983			Gam2_2019	12.361	20	0.236	yes	H04	PQ285697	SAMN43966859
G. fossarum	116	Gf_BE29_190321_01	22.8	400	21	0.3	1	4.3	2.2695	3.9025			Gam2_2019	11.631	20	0.069	yes	H08	PQ285701	SAMN43966932
G. fossarum	117	Gf_BE31_190322_03	24.6	400	22	0.3	1	4.3	1.311	1.9916			Gam2_2019	13.1653	20	0.157	yes	H08	PQ285701	SAMN43966959
G. fossarum	118	Gf_BO00_190405_03	21.2	400	23	0.3	1	4.3	3.3022	4.8399			Gam2_2019	13.6457	20	0.14	yes	H01	PQ285694	SAMN43967011
G. fossarum	119	Gf_BE16_190326_05	24	400	25	0.3	1	4.3	3.7081	5.8745			Gam2_2019	12.6244	20	0.042	yes	H05	PQ285698	SAMN43966911
G. fossarum	120	Gf_BO00_190405_02	23.6	400	27	0.3	1	4.3	1.7899	2.7814			Gam2_2019	12.8705	20	0.088	yes	H01	PQ285694	SAMN43967010
G. fossarum	121	Gf_BE29_190321_02	24.2	400	1	0.3	8	4.3	4.9904	7.7563			Gam2_2019	12.868	20	0.034	yes	H08	PQ285701	SAMN43966933
G. fossarum	122	Gf_BO00_190405_05	20.2	400	2	0.3	8	4.3	5.8776	8.8254			Gam2_2019	13.3197	20	0.056	yes	H01	PQ285694	SAMN43967013
G. fossarum	123	Gf_BO21_190329_03	23.2	400	3	0.3	8	4.3	4.8213	7.4655			Gam2_2019	12.9162	20	0.038	yes	only species determination		SAMN43967036
G. fossarum	124	Gf_BE29_190321_05	20.8	400	4	0.3	8	4.3	5.3707	8.2963			Gam2_2019	12.9472	20	0.042	yes	H14	PQ285707	SAMN43966936
G. fossarum	125	Gf_BO21_190329_02	19.7	350	5	0.3	8	3.8	5.0159	7.8178			Gam2_2019	12.832	20	0.03	yes	only species determination		SAMN43967035
G. fossarum	126	Gf_BE31_190322_05	19.5	350	6	0.3	8	3.8	5.1346	8.1187			Gam2_2019	12.6488	20	0.026	yes	H08	PQ285701	SAMN43966961
G. fossarum	127	Gf_BE34_190322_04	19	350	7	0.3	8	3.8	5.6803	8.7512			Gam2_2019	12.9818	20	0.026	yes	H14	PQ285707	SAMN43966986
G. fossarum	128	Gf_BO28_190401_03	19	350	8	0.3	8	3.8	5.0358	7.8196			Gam2_2019	12.8799	20	0.045	yes	H01	PQ285694	SAMN43967051
G. fossarum	129	Gf_BE14_190328_05	16.5	300	9	0.3	8	3.3	6.0648	9.5973			Gam2_2019	12.6386	20	0.021	yes	H12	PQ285705	SAMN43966886
G. fossarum	130	Gf_BE34_190322_01	17.5	350	10	0.3	8	3.8	4.1324	6.733			Gam2_2019	12.2751	20	0.049	yes	H08	PQ285701	SAMN43966983
G. fossarum	131	Gf_BO28_190401_05	16.9	300	11	0.3	8	3.3	2.9404	5.0666			Gam2_2019	11.607	20	0.038	yes	H01	PQ285694	SAMN43967053
G. fossarum	132	Gf_BE14_190328_04	14.9	300	12	0.3	8	3.3	4.5651	7.4065			Gam2_2019	12.3273	20	0.035	yes	H12	PQ285705	SAMN43966885
G. fossarum	133	Gf_BE14_190328_02	14.1	300	13	0.3	8	3.3	4.8702	7.3738			Gam2_2019	13.2095	20	0.035	yes	H12	PQ285705	SAMN43966883
G. fossarum	134	Gf_BO28_190401_04	11.1	244.2	14	0.3	8	2.7	4.0811	7.3195			Gam2_2019	11.1513	20	0.025	yes	H01	PQ285694	SAMN43967052
G. fossarum	135	Gf_BO28_190401_01	13.6	250	15	0.3	8	2.7	4.0842	7.2418			Gam2_2019	11.2795	20	0.022	yes	H01	PQ285694	SAMN43967049
G. fossarum	136	Gf_BE05_190325_02	14.5	250	16	0.3	8	2.7	5.4282	9.6513			Gam2_2019	11.2486	20	0.022	yes	H01	PQ285694	SAMN43966870
G. fossarum	137	Gf_BE04_190325_01	11.9	250	18	0.3	8	2.7	3.844	7.3317			Gam2_2019	10.486	20	0.048	yes	H08	PQ285701	SAMN43966856
G. fossarum	138	Gf_BO21_190329_01	11.4	250	19	0.3	8	2.7	3.7954	6.8097			Gam2_2019	11.147	20	0.047	yes	only species determination		SAMN43967034
G. fossarum	139	Gf_BE30_190321_05	11.5	250	20	0.3	8	2.7	1.961	3.5268			Gam2_2019	11.1206	20	0.013	yes	H08	PQ285701	SAMN43966948
G. fossarum	140	Gf_BE15_190326_05	11.2	246.4	21	0.3	8	2.7	3.3498	5.7493			Gam2_2019	11.6529	20	0.048	yes	H12	PQ285705	SAMN43966898
G. fossarum	141	Gf_BE16_190326_01	10.7	235.4	22	0.3	8	2.7	5.7186	9.5658			Gam2_2019	11.9563	20	0.03	yes	H05	PQ285698	SAMN43966907
G. fossarum	142	Gf_BE04_190325_02	11.2	200	23	0.3	8	2.2	2.3948	4.4902			Gam2_2019	10.6668	20	0.053	yes	H01	PQ285694	SAMN43966857
G. fossarum	143	Gf_BO21_190329_04	12.1	250	25	0.3	8	2.7	4.4848	7.8712			Gam2_2019	11.3955	20	0.025	yes	H01	PQ285694	SAMN43967037
G. fossarum	144	Gf_BE35_190322_05	10.5	231	27	0.3	8	2.7	4.8786	8.3604			Gam2_2019	11.6707	20	0.024	yes	H08	PQ285701	SAMN43967001
G. fossarum	145	Gf_BE15_190326_02	11.9	261.8	1	0.3	10	2.7	3.8856	7.0717			Gam2_2019	10.9892	20	0.049	yes	H12	PQ285705	SAMN43966896
G. fossarum	146	Gf_BE02_190320_01	9.74	214.28	2	0.3	10	2.2	2.7054	5.0667			Gam2_2019	10.6791	20	0.027	yes	H08	PQ285701	SAMN43966844
G. fossarum	147	Gf_BO20_190408_04	9.7	213.4	3	0.3	10	2.2	4.4116	8.281			Gam2_2019	10.6548	20	0.038	yes	H01	PQ285694	SAMN43967025
G. fossarum	148	Gf_BE14_190328_01	7.44	163.68	4	0.3	10	2.2	3.2022	6.1302			Gam2_2019	10.4473	20	0.033	yes	H12	PQ285705	SAMN43966882
G. fossarum	149	Gf_BE30_190321_03	10.8	237.6	5	0.3	10	2.7	2.4942	4.7378			Gam2_2019	10.5289	20	0.058	yes	H08	PQ285701	SAMN43966947
G. fossarum	150	Gf_BE02_190320_04	5.54	121.88	6	0.3	10	2.2	1.7546	3.5586			Gam2_2019	9.86118	20	0.043	yes	H08	PQ285701	SAMN43966846
G. fossarum	151	Gf_BE20_190319_05	6.9	151.8	7	0.3	10	2.2	2.6185	4.915			Gam2_2019	10.6551	20	0.009	yes	H08	PQ285701	SAMN43966923
G. fossarum	152	Gf_BO28_190401_02	9.18	201.96	8	0.3	10	2.2	3.1862	6.0849			Gam2_2019	10.4725	20	0.055	yes	H01	PQ285694	SAMN43967050
G. fossarum	153	Gf_BE35_190322_04	10.2	224.4	9	0.3	10	2.2	2.8239	5.1472			Gam2_2019	10.9726	20	0.047	yes	H08	PQ285701	SAMN43967000
G. fossarum	154	Gf_BE31_190322_01	9.18	201.96	10	0.3	10	2.2	2.6703	5.3851			Gam2_2019	9.91736	20	0.034	yes	H08	PQ285701	SAMN43966957
G. fossarum	155	Gf_BE30_190321_01	8.72	191.84	11	0.3	10	2.2	2.255	4.604			Gam2_2019	9.79583	20	0.039	yes	H08	PQ285701	SAMN43966945
G. fossarum	156	Gf_BE35_190322_03	8.42	185.24	12	0.3	10	2.2	1.1794	2.3947			Gam2_2019	9.85009	20	0.042	yes	H01	PQ285694	SAMN43966999
G. fossarum	157	Gf_BO20_190408_03	11	242	13	0.3	10	2.7	3.5416	5.967			Gam2_2019	11.8706	20	0.066	yes	H01	PQ285694	SAMN43967024
G. fossarum	158	Gf_BE02_190320_02	8.42	185.24	14	0.3	10	2.2	1.6828	2.6401			Gam2_2019	12.748	20	0.038	yes	H08	PQ285701	SAMN43966845
G. fossarum	159	Gf_BE20_190319_03	8.66	190.52	15	0.3	10	2.2	2.0574	3.228			Gam2_2019	12.7472	20	0.052	yes	H08	PQ285701	SAMN43966922
G. fossarum	160	Gf_BE15_190326_01	8.4	184.8	16	0.3	10	2.2	1.7972	2.8286			Gam2_2019	12.7073	20	0.059	yes	H12	PQ285705	SAMN43966895
G. fossarum	161	Gf_BE35_190322_01	9.18	201.96	18	0.3	10	2.2	1.5411	2.4616			Gam2_2019	12.5211	20	0.052	yes	H01	PQ285694	SAMN43966997
G. fossarum	162	Gf_BE20_190319_01	6.54	143.88	19	0.3	10	2.2	0.9488	1.5622			Gam2_2019	12.147	20	0.041	yes	H08	PQ285701	SAMN43966920
G. fossarum	163	Gf_BO20_190408_01	6.54	143.88	20	0.3	10	2.2	1.6951	2.728			Gam2_2019	12.4274	20	0.057	yes	H01	PQ285694	SAMN43967022
G. fossarum	164	Gf_BE30_190321_02	5.98	131.56	21	0.3	10	2.2	2.3776	4.1345			Gam2_2019	11.5013	20	0.037	yes	H08	PQ285701	SAMN43966946
G. fossarum	165	Gf_BE16_190326_03_1	7.76	170.72	22	0.3	10	2.2	1.0294	1.7479			Gam2_2019	11.7787	20	X	no, repeat	H05	PQ285698
G. fossarum	166	Gf_BE14_190328_03	6.42	141.24	23	0.3	10	2.2	1.0174	1.608			Gam2_2019	12.6542	20	0.034	yes	H12	PQ285705	SAMN43966884
G. fossarum	167	Gf_BE20_190319_02	5.66	124.52	25	0.3	10	2.2	1.3202	2.1602			Gam2_2019	12.2229	20	0.027	yes	H08	PQ285701	SAMN43966921
G. fossarum	168	Gf_BE35_190322_02	10.6	233.2	27	0.3	10	2.7	1.1906	2.1813			Gam2_2019	10.9164	20	0.026	yes	H08	PQ285701	SAMN43966998
G. fossarum	169	Gf_BE15_190326_03	8.24	181.28	1	0.3	11	2.2	1.8251	3.2354			Gam2_2019	11.2821	20	0.027	yes	H12	PQ285705	SAMN43966897
G. fossarum	170	Gf_BO20_190408_02	8.98	197.56	2	0.3	11	2.2	1.3403	2.489			Gam2_2019	10.7698	20	0.022	yes	H01	PQ285694	SAMN43967023
G. pulex	171	Gp_BO00_190405_05	14.2	300	3	0.3	11	3.3	1.9939	3.3078			Gam2_2019	12.0557	20	0.057	yes	H15	PQ285670	SAMN43967137
G. pulex	172	Gp_BE20_190319_02	17.1	300	4	0.3	11	3.3	2.5898	4.1664			Gam2_2019	12.4318	20	0.028	yes	H13	PQ285668	SAMN43967082
G. pulex	173	Gp_BO09_190402_05	18	350	5	0.3	11	3.8	3.7279	6.5795			Gam2_2019	11.3319	20	0.063	yes	H01	PQ285656	SAMN43967224
G. pulex	174	Gp_BO29_190408_03	14.4	300	6	0.3	11	3.3	2.4046	4.0004			Gam2_2019	12.0218	20	0.074	yes	H27	PQ285682	SAMN43967403
G. pulex	175	Gp_BO21_190329_05	13.6	250	7	0.3	11	2.7	2.3621	4.0863			Gam2_2019	11.5611	20	0.075	yes	H27	PQ285682	SAMN43967346
G. pulex	176	Gp_BO05_190408_01	13.1	250	8	0.3	11	2.7	2.0496	3.5196			Gam2_2019	11.6468	20	0.069	yes	H18	PQ285673	SAMN43967185
G. pulex	177	Gp_BE34_190322_03	12.9	250	9	0.3	11	2.7	2.8624	4.519			Gam2_2019	12.6683	20	0.05	yes	H19	PQ285674	SAMN43967125
G. pulex	178	Gp_BO15_190329_02	12.9	250	10	0.3	11	2.7	2.35	3.9265			Gam2_2019	11.9699	20	0.069	yes	H13	PQ285668	SAMN43967286
G. pulex	179	Gp_BO21_190329_03	12.3	250	11	0.3	11	2.7	3.7942	7.1434			Gam2_2019	10.623	20	0.035	yes	H27	PQ285682	SAMN43967345
G. pulex	180	Gp_BO11_190408_04	12.2	250	12	0.3	11	2.7	3.3565	5.9858			Gam2_2019	11.2149	20	0.062	yes	H09	PQ285664	SAMN43967236
G. pulex	181	Gp_BO27_190404_03	12.8	250	13	0.3	11	2.7	2.7404	5.0198			Gam2_2019	10.9184	20	0.031	yes	H27	PQ285682	SAMN43967393
G. pulex	182	Gp_BO28_190401_03	10.6	233.2	14	0.3	11	2.7	2.8573	4.6539			Gam2_2019	12.2792	20	0.063	yes	H27	PQ285682	SAMN43967398
G. fossarum	183	Gf_BO28_190401_06	10.7	235.4	15	0.3	11	2.7	2.6931	4.2825			Gam2_2019	12.5772	20	0.047	yes	H01	PQ285694	SAMN43967054
G. pulex	184	Gp_BO02_190408_04	13.3	250	16	0.3	11	2.7	3.2373	5.885			Gam2_2019	11.0019	20	0.097	yes	H27	PQ285682	SAMN43967149
G. fossarum	185	Gf_BO21_190329_07	11.9	250	18	0.3	11	2.7	2.677	4.211			Gam2_2019	12.7143	20	0.043	yes	H03	PQ285696	SAMN43967040
G. pulex	186	Gp_BO31_190405_03	9.54	209.88	19	0.3	11	2.2	1.8253	3.1741			Gam2_2019	11.5012	20	0.025	yes	only species determination		SAMN43967424
G. fossarum	187	Gf_BE34_190322_06	9.52	209.44	20	0.3	11	2.2	2.3251	3.6083			Gam2_2019	12.8875	20	0.105	yes	H01	PQ285694	SAMN43966988
G. pulex	188	Gp_BO02_190408_03	8.68	190.96	21	0.3	11	2.2	2.0958	3.3858			Gam2_2019	12.3799	20	0.061	yes	H27	PQ285682	SAMN43967148
G. pulex	189	Gp_BO15_190329_05	7.82	172.04	22	0.3	11	2.2	1.0624	1.9631			Gam2_2019	10.8237	20	0.062	yes	H15	PQ285670	SAMN43967289
G. pulex	190	Gp_BO11_190408_03	7.14	157.08	23	0.3	11	2.2	1.3193	2.3149			Gam2_2019	11.3983	20	0.035	yes	H09	PQ285664	SAMN43967235
G. pulex	191	Gp_BE34_190322_04	6.8	149.6	25	0.3	11	2.2	1.4545	2.4967			Gam2_2019	11.6514	20	0.052	yes	H01	PQ285656	SAMN43967126
G. pulex	192	Gp_BO04_190408_05	5.42	119.24	27	0.3	11	2.2	1.4567	2.4467			Gam2_2019	11.9075	20	0.056	yes	H25	PQ285680	SAMN43967176
G. fossarum	Gf1	Gf_BO00_200421_07	69.6	600	1	0.4	11	6.5	3.5873	4.3599			Gam1_2020	12	14.5845	0.079	yes	H01	PQ285694	SAMN43967015
G. fossarum	Gf2	Gf_BO20_200420_08	41.4	600	2	0.4	11	6.5	1.7805	3.3065			Gam1_2020	12	22.2848	0.025	yes	H01	PQ285694	SAMN43967028
G. fossarum	Gf3	Gf_BO20_200420_10	35	600	3	0.4	11	6.5	1.3269	2.1659			Gam1_2020	12	19.5876	0.025	yes	H01	PQ285694	SAMN43967030
G. fossarum	Gf4	Gf_BO00_200421_06	34.4	600	4	0.4	11	6.5	3.8199	5.3711			Gam1_2020	12	16.873	0.046	yes	H01	PQ285694	SAMN43967014
G. fossarum	Gf5	Gf_BE29_200427_07	33.6	600	5	0.4	11	6.5	0.6019	1.2408			Gam1_2020	12	24.7377	0.055	yes	H08	PQ285701	SAMN43966938
G. fossarum	Gf6	Gf_BE02_200415_07	32.8	600	6	0.4	11	6.5	0.7007	1.6922			Gam1_2020	12	28.9802	0.038	yes	H08	PQ285701	SAMN43966849
G. fossarum	Gf7	Gf_BO20_200420_07	31.8	600	7	0.4	11	6.5	0.8541	1.481			Gam1_2020	12	20.8079	0.023	yes	H07	PQ285700	SAMN43967027
G. fossarum	Gf8	Gf_BO28_200416_21	31.8	600	8	0.4	11	6.5	0.5521	0.7386			Gam1_2020	12	16.0536	0.12	yes	H01	PQ285694	SAMN43967061
G. fossarum	Gf9	Gf_BE20_200415_11	31.6	600	9	0.4	11	6.5	0.5778	0.7325			Gam1_2020	12	14.2105	0.269	yes	H08	PQ285701	SAMN43966929
G. fossarum	Gf10	Gf_BO20_200420_11	31	600	10	0.4	11	6.5	1.0592	1.4029			Gam1_2020	12	15.8939	0.024	yes	H01	PQ285694	SAMN43967031
G. fossarum	Gf11	Gf_BO28_200416_08	29.8	600	11	0.4	11	6.5	1.3522	2.1673			Gam1_2020	12	19.2335	0.02	yes	H01	PQ285694	SAMN43967055
G. fossarum	Gf12	Gf_BO28_200416_11	29.2	600	12	0.4	11	6.5	0.9599	2.0614			Gam1_2020	12	25.7702	0.119	yes	H01	PQ285694	SAMN43967058
G. fossarum	Gf13	Gf_BO20_200420_09	28.4	600	13	0.4	11	6.5	0.5226	0.9493			Gam1_2020	12	21.7979	0.015	yes	H01	PQ285694	SAMN43967029
G. fossarum	Gf14	Gf_BE02_200415_15	28.2	239.7	14	0.4	11	6.5	4.1132	7.7286			Gam1_2020	12	22.5477	0.038	yes	H08	PQ285701	SAMN43966855
G. fossarum	Gf15	Gf_BO00_200421_08	27.8	600	15	0.4	11	6.5	0.5231	1.0113			Gam1_2020	12	23.1994	0.021	yes	H01	PQ285694	SAMN43967016
G. fossarum	Gf16	Gf_BE04_200415_14	27.4	600	16	0.4	11	6.5	0.5114	0.7254	0.2538	0.446	Gam1_2020	12	14.0002	0.66	no	H06	PQ285699	SAMN43966865
G. fossarum	Gf17	Gf_BE29_200427_06	27.3	600	18	0.4	11	6.5	0.9849	2.4892			Gam1_2020	12	30.3284	0.139	yes	H08	PQ285701	SAMN43966937
G. fossarum	Gf18	Gf_BO28_200416_12	27	600	19	0.4	11	6.5	0.7467	3.0191			Gam1_2020	12	48.5191	0.098	yes	H01	PQ285694	SAMN43967059
G. fossarum	Gf19	Gf_BO00_200421_11	26.2	600	20	0.4	11	6.5	3.0915	5.889			Gam1_2020	12	22.8588	0.049	yes	H01	PQ285694	SAMN43967019
G. fossarum	Gf20	Gf_BE20_200415_06	25.3	600	21	0.4	11	6.5	0.7325	2.0684			Gam1_2020	12	33.8851	0.02	yes	H08	PQ285701	SAMN43966924
G. fossarum	Gf21	Gf_BE20_200415_10	25.1	600	22	0.4	11	6.5	0.8786	1.5799			Gam1_2020	12	21.5784	0.348	yes	H08	PQ285701	SAMN43966928
G. fossarum	Gf22	Gf_BE35_200427_13	24.2	400	23	0.4	11	4.3	0.6179	1.2872			Gam1_2020	12	24.9982	0.034	yes	H01	PQ285694	SAMN43967007
G. fossarum	Gf23	Gf_BE04_200415_21	24.1	400	25	0.4	11	4.3	0.9735	1.2722			Gam1_2020	12	15.682	0.031	yes	H08	PQ285701	SAMN43966868
G. fossarum	Gf24	Gf_BO20_200420_06	24	400	27	0.4	11	4.3	0.8151	1.2291			Gam1_2020	12	18.095	0.022	yes	H01	PQ285694	SAMN43967026
G. fossarum	Gf25	Gf_BO28_200416_09	24	400	1	0.4	8	4.3	2.0889	5.0404			Gam1_2020	12	28.9553	0.059	yes	H01	PQ285694	SAMN43967056
G. fossarum	Gf26	Gf_BE20_200415_09	24	400	2	0.4	8	4.3	2.5838	4.4925			Gam1_2020	12	20.8646	0.04	yes	H08	PQ285701	SAMN43966927
G. fossarum	Gf27	Gf_BO30_200416_07	23.8	400	3	0.4	8	4.3	0.7445	1.3795			Gam1_2020	12	22.2351	0.038	yes	H01	PQ285694	SAMN43967068
G. fossarum	Gf28	Gf_BE02_200415_11	23.8	400	4	0.4	8	4.3	5.0576	9.5517			Gam1_2020	12	22.663	0.026	yes	H08	PQ285701	SAMN43966851
G. fossarum	Gf29	Gf_BE15_200415_07	23.8	400	5	0.4	8	4.3	0.8892	1.6166			Gam1_2020	12	21.8165	0.138	yes	H12	PQ285705	SAMN43966900
G. fossarum	Gf30	Gf_BO00_200421_12	23.6	400	6	0.4	8	4.3	1.2986	2.8615			Gam1_2020	12	26.4423	0.051	yes	H01	PQ285694	SAMN43967020
G. fossarum	Gf31	Gf_BE02_200415_08	23.4	400	7	0.4	8	4.3	0.6549	1.1132			Gam1_2020	12	20.3976	0.015	yes	H08	PQ285701	SAMN43966850
G. fossarum	Gf32	Gf_BO28_200416_15	23	186.3	8	0.4	8	4.3	2.1916	4.4149			Gam1_2020	12	24.1736	0.09	yes	H01	PQ285694	SAMN43967060
G. fossarum	Gf33	Gf_BO30_200416_09	21.8	400	9	0.4	8	4.3	4.3267	11.171			Gam1_2020	12	30.9825	0.038	yes	H01	PQ285694	SAMN43967069
G. fossarum	Gf34	Gf_BE04_200415_11	21.4	400	10	0.4	8	4.3	3.3482	6.3697			Gam1_2020	12	22.8291	0.055	yes	H01	PQ285694	SAMN43966864
G. fossarum	Gf35	Gf_BO28_200416_23	21.3	468.6	11	0.4	8	4.3	0.6025	1.7377			Gam1_2020	12	34.6098	0.027	yes	H01	PQ285694	SAMN43967062
G. fossarum	Gf36	Gf_BO00_200421_13	21.2	400	12	0.4	8	4.3	0.519	2.1518			Gam1_2020	12	41.5297	0.14	yes	H01	PQ285694	SAMN43967021
G. fossarum	Gf37	Gf_BE02_200415_12	21.2	400	13	0.4	8	4.3	1.0876	1.6103			Gam1_2020	12	17.7672	0.015	yes	H08	PQ285701	SAMN43966852
G. fossarum	Gf38	Gf_BO28_200416_10	21	400	14	0.4	8	4.3	1.5536	2.2378			Gam1_2020	12	17.2848	0.02	yes	H01	PQ285694	SAMN43967057
G. fossarum	Gf39	Gf_BE14_200415_17	20.6	400	15	0.4	8	4.3	2.0398	4.3009			Gam1_2020	12	25.3019	0.022	yes	H12	PQ285705	SAMN43966894
G. fossarum	Gf40	Gf_BE32_200427_07	20.5	400	16	0.4	8	4.3	1.8097	4.3377			Gam1_2020	12	28.763	0.029	yes	H08	PQ285701	SAMN43966976
G. fossarum	Gf41	Gf_BO00_200421_10	20	400	18	0.4	8	4.3	1.9516	4.5935			Gam1_2020	12	28.2445	0.056	yes	H01	PQ285694	SAMN43967018
G. fossarum	Gf42	Gf_BE34_200427_18	19.6	400	19	0.4	8	4.3	0.8595	1.5705			Gam1_2020	12	21.9267	0.042	yes	H01	PQ285694	SAMN43966996
G. fossarum	Gf43	Gf_BE35_200427_11	19.4	400	20	0.4	8	4.3	0.6359	1.2897			Gam1_2020	12	24.3378	0.045	yes	H08	PQ285701	SAMN43967005
G. fossarum	Gf44	Gf_BE15_200415_15	19.3	400	21	0.4	8	4.3	0.8543	4.4869			Gam1_2020	12	63.0256	0.281	yes	H12	PQ285705	SAMN43966905
G. fossarum	Gf45	Gf_BE04_200415_19	19.1	400	22	0.4	8	4.3	0.8527	1.5549			Gam1_2020	12	21.882	0.132	yes	H01	PQ285694	SAMN43966867
G. fossarum	Gf46	Gf_BE05_200415_10	18.9	400	23	0.4	8	4.3	4.9881	8.7244			Gam1_2020	12	20.9885	0.045	yes	H01	PQ285694	SAMN43966877
G. fossarum	Gf47	Gf_BE02_200415_06	18.6	400	25	0.4	8	4.3	0.6117	0.7625	0.4423	0.794	Gam1_2020	12	15.2998	0.025	yes	H08	PQ285701	SAMN43966848
G. fossarum	Gf48	Gf_BE05_200415_06	18.5	400	27	0.4	8	4.3	0.2923	0.6458	0.4213	0.8103	Gam1_2020	12	23.4998	0.89	no	H01	PQ285694	SAMN43966874
G. fossarum	Gf49	Gf_BE16_200427_13	18.4	400	1	0.4	10	4.3	0.9254	1.5957			Gam1_2020	12	20.692	0.558	no	H05	PQ285698	SAMN43966918
G. fossarum	Gf50	Gf_BO21_200420_14	18	400	2	0.4	10	4.3	1.7879	4.2254			Gam1_2020	12	28.36	0.037	yes	H01	PQ285694	SAMN43967047
G. fossarum	Gf51	Gf_BO21_200420_09	17.8	400	3	0.4	10	4.3	0.5821	1.4754			Gam1_2020	12	30.4154	0.038	yes	H01	PQ285694	SAMN43967042
G. fossarum	Gf52	Gf_BE29_200427_14	17.8	400	4	0.4	10	4.3	0.6588	1.2429			Gam1_2020	12	22.6393	0.56	no	H08	PQ285701	SAMN43966943
G. fossarum	Gf53	Gf_BO30_200416_04	17.7	394.71	5	0.4	10	4.3	0.5155	1.0238			Gam1_2020	12	23.8324	0.091	yes	H01	PQ285694	SAMN43967065
G. fossarum	Gf54	Gf_BE14_200415_06	17.7	407.1	6	0.4	10	4.3	3.1245	7.4189			Gam1_2020	12	28.4931	0.022	yes	H11	PQ285704	SAMN43966887
G. fossarum	Gf55	Gf_BE20_200415_12	17.6	400	7	0.4	10	4.3	0.6899	1.0451			Gam1_2020	12	18.1783	0.02	yes	H08	PQ285701	SAMN43966930
G. fossarum	Gf56	Gf_BE35_200427_12	17.5	400	8	0.4	10	4.3	1.5944	4.924			Gam1_2020	12	37.0597	0.02	yes	H08	PQ285701	SAMN43967006
G. fossarum	Gf57	Gf_BO20_200420_13	17.2	412.8	9	0.4	10	4.3	0.6505	1.3743	3.018	7.3231	Gam1_2020	12	25.5252	0.037	yes	H01	PQ285694	SAMN43967033
G. fossarum	Gf58	Gf_BO21_200420_11	17	408	10	0.4	10	4.3	1.4187	2.5308			Gam1_2020	12	21.4066	0.024	yes	H02	PQ285695	SAMN43967044
G. fossarum	Gf59	Gf_BE29_200427_10	17	408	11	0.4	10	4.3	0.8677	1.9782			Gam1_2020	12	27.3578	0.059	yes	H08	PQ285701	SAMN43966939
G. fossarum	Gf60	Gf_BE14_200415_10	16.9	405.6	12	0.4	10	4.3	2.3294	5.454			Gam1_2020	12	28.0965	0.02	yes	H12	PQ285705	SAMN43966889
G. fossarum	Gf61	Gf_BE14_200415_15	16.8	403.2	13	0.4	10	4.3	1.3213	2.9603			Gam1_2020	12	26.8853	0.03	yes	H12	PQ285705	SAMN43966893
G. fossarum	Gf62	Gf_BE20_200415_08	16.8	403.2	14	0.4	10	4.3	1.1671	4.7493			Gam1_2020	12	48.8318	0.024	yes	H08	PQ285701	SAMN43966926
G. fossarum	Gf63	Gf_BE32_200427_13	16.7	400.8	15	0.4	10	4.3	0.9924	2.1264			Gam1_2020	12	25.7122	0.035	yes	H09	PQ285702	SAMN43966981
G. fossarum	Gf64	Gf_BO00_200421_09	16.6	300	16	0.3	10	3.3	1.6823	3.1447			Gam1_2020	12	22.4314	0.029	yes	H01	PQ285694	SAMN43967017
G. fossarum	Gf65	Gf_BE05_200415_13	16.1	300	18	0.3	10	3.3	0.6441	0.8335			Gam1_2020	12	15.5286	0.044	yes	H01	PQ285694	SAMN43966879
G. fossarum	Gf66	Gf_BE35_200427_08	15.8	300	19	0.3	10	3.3	3.059	7.8059			Gam1_2020	12	30.6214	0.057	yes	H01	PQ285694	SAMN43967003
G. fossarum	Gf67	Gf_BE15_200415_16	15.5	300	20	0.3	10	3.3	1.2539	2.9687			Gam1_2020	12	28.4109	0.041	yes	H12	PQ285705	SAMN43966906
G. fossarum	Gf68	Gf_BE34_200427_08	15.5	300	21	0.3	10	3.3	0.5704	1.0334			Gam1_2020	12	21.7405	0.85	no	H08	PQ285701	SAMN43966990
G. fossarum	Gf69	Gf_BE02_200415_13	15.4	300	22	0.3	10	3.3	2.2807	6.175			Gam1_2020	12	32.49	0.053	yes	H08	PQ285701	SAMN43966853
G. fossarum	Gf70	Gf_BE29_200427_13	15.2	300	23	0.3	10	3.3	0.4972	1.0311			Gam1_2020	12	19.4878	0.436	yes	H08	PQ285701	SAMN43966942
G. fossarum	Gf71	Gf_BO21_200420_08	15.1	300	25	0.3	10	3.3	2.6551	5.4595			Gam1_2020	12	24.6748	0.044	yes	H01	PQ285694	SAMN43967041
G. fossarum	Gf72	Gf_BO21_200420_12	15	325.5	27	0.3	10	3.3	1.1255	2.9054			Gam1_2020	12	30.9772	0.022	yes	H01	PQ285694	SAMN43967045
G. fossarum	Gf73	Gf_BO30_200416_06	15	340.5	1	0.3	1	3.3	1.5909	3.5094			Gam1_2020	12	26.4711	0.021	yes	H01	PQ285694	SAMN43967067
G. fossarum	Gf74	Gf_BE02_200415_14	14.9	300	2	0.3	1	3.3	0.9087	1.5223			Gam1_2020	12	20.103	0.031	yes	H08	PQ285701	SAMN43966854
G. fossarum	Gf75	Gf_BE05_200415_14	14.8	300	3	0.3	1	3.3	0.8403	1.4642			Gam1_2020	12	20.9097	0.046	yes	H01	PQ285694	SAMN43966880
G. fossarum	Gf76	Gf_BE14_200415_11	14.6	146	4	0.3	1	3.3	1.9309	4.2304			Gam1_2020	12	26.2907	0.039	yes	H12	PQ285705	SAMN43966890
G. fossarum	Gf77	Gf_BE15_200415_09	14.5	300	5	0.3	1	3.3	1.8143	4.2859			Gam1_2020	12	28.3475	0.021	yes	H12	PQ285705	SAMN43966901
G. fossarum	Gf78	Gf_BO30_200416_05	14.4	300	6	0.3	1	3.3	1.7641	3.542			Gam1_2020	12	24.0939	0.018	yes	H01	PQ285694	SAMN43967066
G. fossarum	Gf79	Gf_BE16_200427_11	14.4	300	7	0.3	1	3.3	0.4919	1.0158			Gam1_2020	12	18.6907	0.454	yes	H05	PQ285698	SAMN43966916
G. fossarum	Gf80	Gf_BE29_200427_12	14.1	300	8	0.3	1	3.3	0.5357	1.0562			Gam1_2020	12	23.6595	0.192	yes	H08	PQ285701	SAMN43966941
G. fossarum	Gf81	Gf_BE20_200415_07	14	107.8	9	0.3	1	3.3	2.4937	4.2359			Gam1_2020	12	20.3837	0.045	yes	H10	PQ285703	SAMN43966925
G. fossarum	Gf82	Gf_BE31_200427_09	14	300	10	0.3	1	3.3	0.2601	0.5641	0.4353	0.7798	Gam1_2020	12	21.9186	0.7	no	H09	PQ285702	SAMN43966964
G. fossarum	Gf83	Gf_BE31_200427_07	13.9	300	11	0.3	1	3.3	0.4877	0.8735			Gam1_2020	12	21.4927	0.75	no	H08	PQ285701	SAMN43966962
G. fossarum	Gf84	Gf_BE04_200415_06	13.8	300	12	0.3	1	3.3	3.3856	6.8726			Gam1_2020	12	24.3594	0.048	yes	H01	PQ285694	SAMN43966861
G. fossarum	Gf85	Gf_BE32_200427_06	13.8	300	13	0.3	1	3.3	2.4231	3.625			Gam1_2020	12	17.9522	0.264	yes	H08	PQ285701	SAMN43966975
G. fossarum	Gf86	Gf_BO30_200416_03	13.6	300	14	0.3	1	3.3	6.9843	15.1398			Gam1_2020	12	26.0123	0.039	yes	H01	PQ285694	SAMN43967064
G. fossarum	Gf87	Gf_BE04_200415_08	13.4	300	15	0.3	1	3.3	0.7532	1.7025			Gam1_2020	12	27.1243	0.036	yes	H08	PQ285701	SAMN43966862
G. fossarum	Gf88	Gf_BE16_200427_10	13.4	300	16	0.3	1	3.3	0.6546	1.1574			Gam1_2020	12	21.2172	0.77	no	H05	PQ285698	SAMN43966915
G. fossarum	Gf89	Gf_BO30_200416_01	13.3	300	18	0.3	1	3.3	2.6104	5.8612			Gam1_2020	12	26.9439	0.013	yes	H01	PQ285694	SAMN43967063
G. fossarum	Gf90	Gf_BE15_200415_12	13.3	300	19	0.3	1	3.3	2.1494	3.925			Gam1_2020	12	21.9131	0.016	yes	H12	PQ285705	SAMN43966904
G. fossarum	Gf91	Gf_BE16_200427_07	13.3	300	20	0.3	1	3.3	0.6727	1.1772			Gam1_2020	12	20.9996	0.351	yes	H05	PQ285698	SAMN43966912
G. fossarum	Gf92	Gf_BE14_200415_12	13.2	300	21	0.3	1	3.3	0.5042	1.0855	1.8642	4.6081	Gam1_2020	12	26.0119	0.021	yes	H12	PQ285705	SAMN43966891
G. fossarum	Gf93	Gf_BE14_200415_13	13.2	300	22	0.3	1	3.3	0.8413	2.1427			Gam1_2020	12	30.5627	0.027	yes	H12	PQ285705	SAMN43966892
G. fossarum	Gf94	Gf_BO20_200420_12	13	300	23	0.3	1	3.3	1.017	1.9864			Gam1_2020	12	23.4383	0.036	yes	H01	PQ285694	SAMN43967032
G. fossarum	Gf95	Gf_BO21_200420_13	13	300	25	0.3	1	3.3	0.9582	2.4515			Gam1_2020	12	30.7013	0.075	yes	H01	PQ285694	SAMN43967046
G. fossarum	Gf96	Gf_BE05_200415_07	12.7	304.8	27	0.3	1	3.3	0.4764	0.896			Gam1_2020	12	22.5693	0.93	no	H01	PQ285694	SAMN43966875
G. fossarum	Gf97	Gf_BE31_200427_13	12.7	400	1	0.5	11	4.3	1.0524	1.8311			Gam2_2020	14.3684	25	0.081	yes	H01	PQ285694	SAMN43966967
G. fossarum	Gf98	Gf_BO21_200420_10	12.6	400	2	0.5	11	4.3	1.4286	1.7673			Gam2_2020	20.2088	25	0.103	yes	H01	PQ285694	SAMN43967043
G. fossarum	Gf99	Gf_BO30_200416_10	12.4	400	3	0.5	11	4.3	1.9772	2.6202			Gam2_2020	18.865	25	0.367	yes	H01	PQ285694	SAMN43967070
G. fossarum	Gf100	Gf_BE30_200427_07	12.4	400	4	0.5	11	4.3	0.5961	0.8894	0.3961	0.5054	Gam2_2020	14.9025	25	0.27	yes	H08	PQ285701	SAMN43966950
G. fossarum	Gf101	Gf_BE04_200415_09	12.2	400	5	0.5	11	4.3	1.6983	2.6089			Gam2_2020	16.2741	25	0.092	yes	H01	PQ285694	SAMN43966863
G. fossarum	Gf102	Gf_BE20_200415_13	12.2	400	6	0.5	11	4.3	1.6242	2.9475			Gam2_2020	13.7761	25	0.069	yes	H08	PQ285701	SAMN43966931
G. fossarum	Gf103	Gf_BE32_200427_11	12.2	400	7	0.5	11	4.3	0.5754	0.96			Gam2_2020	14.9844	25	0.042	yes	H08	PQ285701	SAMN43966979
G. fossarum	Gf104	Gf_BE16_200427_14	12.1	400	8	0.5	11	4.3	1.2767	2.4476			Gam2_2020	13.0403	25	0.052	yes	H05	PQ285698	SAMN43966919
G. fossarum	Gf105	Gf_BE29_200427_11	12.1	400	9	0.5	11	4.3	0.5907	0.9029			Gam2_2020	16.3556	25	0.062	yes	H08	PQ285701	SAMN43966940
G. fossarum	Gf106	Gf_BE31_200427_10	12.1	400	10	0.5	11	4.3	0.8396	1.8366			Gam2_2020	11.4287	25	0.027	yes	H08	PQ285701	SAMN43966965
G. fossarum	Gf107	Gf_BO21_200420_15	12	400	11	0.5	11	4.3	1.6023	2.5104			Gam2_2020	15.9566	25	0.088	yes	H01	PQ285694	SAMN43967048
G. fossarum	Gf108	Gf_BE34_200427_07	12	400	12	0.5	11	4.3	0.4452	0.6616	0.2198	0.4013	Gam2_2020	11.13	25	0.85	no	H01	PQ285694	SAMN43966989
G. fossarum	Gf109	Gf_BE34_200427_10	12	400	13	0.5	11	4.3	0.5995	0.8232	0.18	0.3974	Gam2_2020	14.9875	25	0.157	yes	H08	PQ285701	SAMN43966991
G. fossarum	Gf110	Gf_BE16_200427_12	11.9	400	14	0.5	11	4.3	0.5112	0.7483	0.3278	0.4185	Gam2_2020	12.78	25	0.354	yes	H05	PQ285698	SAMN43966917
G. fossarum	Gf111	Gf_BE31_200427_15	11.9	400	15	0.5	11	4.3	0.6282	0.8802	0.4535	0.8206	Gam2_2020	15.705	25	0.66	no	H08	PQ285701	SAMN43966969
G. fossarum	Gf112	Gf_BE35_200427_07	11.9	400	16	0.5	11	4.3	3.0661	4.2676			Gam2_2020	17.9615	25	0.082	yes	H08	PQ285701	SAMN43967002
G. fossarum	Gf113	Gf_BE32_200427_12	11.6	400	18	0.5	11	4.3	1.2279	2.2466			Gam2_2020	13.664	25	0.12	yes	H08	PQ285701	SAMN43966980
G. fossarum	Gf114	Gf_BE16_200427_08	11.4	400	19	0.5	11	4.3	0.2687	0.4292	0.2625	0.4079	Gam2_2020	14.8736	25	0.379	yes	H05	PQ285698	SAMN43966913
G. fossarum	Gf115	Gf_BE29_200427_15	11.4	400	20	0.5	11	4.3	1.4525	2.4349			Gam2_2020	14.9133	25	0.034	yes	H08	PQ285701	SAMN43966944
G. fossarum	Gf116	Gf_BE30_200427_10	11.4	400	21	0.5	11	4.3	0.6347	1.1109			Gam2_2020	14.2835	25	0.156	yes	H08	PQ285701	SAMN43966953
G. fossarum	Gf117	Gf_BE05_200415_11	11.2	400	22	0.5	11	4.3	0.2753	0.4651	0.3035	0.4386	Gam2_2020	16.2064	25	0.59	no	H01	PQ285694	SAMN43966878
G. fossarum	Gf118	Gf_BE05_200415_15	11	400	23	0.5	11	4.3	0.7048	1.2095			Gam2_2020	14.568	25	0.124	yes	H01	PQ285694	SAMN43966881
G. fossarum	Gf119	Gf_BE34_200427_14	11	400	25	0.5	11	4.3	1.2974	2.4152			Gam2_2020	13.4295	25	0.041	yes	H08	PQ285701	SAMN43966993
G. fossarum	Gf120	Gf_BE05_200415_08	10.8	400	27	0.5	11	4.3	1.0411	1.6759			Gam2_2020	15.5305	25	0.227	yes	H01	PQ285694	SAMN43966876
G. fossarum	Gf121	Gf_BE31_200427_14	10.8	400	1	0.5	8	4.3	1.4219	1.8726			Gam2_2020	18.983	25	0.334	yes	H09	PQ285702	SAMN43966968
G. fossarum	Gf122	Gf_BE35_200427_14	10.7	400	2	0.5	8	4.3	1.7032	1.9716			Gam2_2020	21.5967	25	0.091	yes	H08	PQ285701	SAMN43967008
G. fossarum	Gf123	Gf_BE35_200427_15	10.7	400	3	0.5	8	4.3	2.9932	4.8287			Gam2_2020	15.4969	25	0.096	yes	H01	PQ285694	SAMN43967009
G. fossarum	Gf124	Gf_BE32_200427_14	9.92	400	4	0.5	8	4.3	0.8517	1.43			Gam2_2020	14.8899	25	0.83	no	H08	PQ285701	SAMN43966982
G. fossarum	Gf125	Gf_BE15_200415_06	9.88	400	5	0.5	8	4.3	0.9292	1.6645			Gam2_2020	13.9561	25	0.93	no	H12	PQ285705	SAMN43966899
G. fossarum	Gf126	Gf_BE34_200427_12	9.56	400	6	0.5	8	4.3	1.1291	1.9131			Gam2_2020	14.7548	25	0.064	yes	H08	PQ285701	SAMN43966992
G. fossarum	WGf3	Gf_BE34_200427_17	13.4	550	7	0.5	8	5.6	1.1952	1.9105			Gam2_2020	15.6399	25	0.299	yes	H08	PQ285701	SAMN43966995
G. fossarum	Gf128	Gf_BE30_200427_08	9.48	400	8	0.5	8	4.3	1.1131	2.1075			Gam2_2020	13.204	25	0.117	yes	H08	PQ285701	SAMN43966951
G. fossarum	Gf129	Gf_BE32_200427_08	9.36	394.056	9	0.5	8	4.3	1.5776	2.7473			Gam2_2020	14.3559	25	0.038	yes	H08	PQ285701	SAMN43966977
G. fossarum	Gf130	Gf_BE32_200427_09	9.28	399.04	10	0.5	8	4.3	1.0297	1.8395			Gam2_2020	13.9943	25	0.87	no	H08	PQ285701	SAMN43966978
G. fossarum	Gf131	Gf_BE31_200427_12	8.84	350	11	0.5	8	3.5	1.3077	2.7984			Gam2_2020	11.6826	25	0.037	yes	H08	PQ285701	SAMN43966966
G. fossarum	Gf132	Gf_BE16_200427_09	8.76	350	12	0.5	8	3.5	0.8266	1.0644			Gam2_2020	19.4147	25	0.598	no	H05	PQ285698	SAMN43966914
G. fossarum	Gf133	Gf_BE15_200415_10	8.68	350	13	0.5	8	3.5	0.7526	1.115			Gam2_2020	16.8744	25	0.53	no	H12	PQ285705	SAMN43966902
G. fossarum	Gf134	Gf_BE31_200427_08	8.52	350	14	0.5	8	3.5	0.2918	0.4737	0.344	0.4911	Gam2_2020	16.5308	25	0.77	no	H08	PQ285701	SAMN43966963
G. fossarum	Gf135	Gf_BE35_200427_09	7.92	300	15	0.5	8	3	1.3585	2.0649			Gam2_2020	16.4475	25	0.05	yes	H01	PQ285694	SAMN43967004
G. fossarum	Gf136	Gf_BE30_200427_13	7.24	300	16	0.5	8	3	0.8922	1.6691			Gam2_2020	13.3635	25	0.123	yes	H08	PQ285701	SAMN43966955
G. fossarum	WGf2	Gf_BE14_200415_08	7.16	300	18	0.5	8	3	0.742	1.1738			Gam2_2020	15.8034	25	0.071	yes	H12	PQ285705	SAMN43966888
G. fossarum	Gf138	Gf_BE04_200415_15	6.98	300	19	0.5	8	3	0.804	1.6184			Gam2_2020	12.4197	25	0.056	yes	H08	PQ285701	SAMN43966866
G. fossarum	Gf139	Gf_BE34_200427_15	6.68	287.24	20	0.5	8	3	1.028	2.0334			Gam2_2020	12.6389	25	0.043	yes	H01	PQ285694	SAMN43966994
G. fossarum	Gf140	Gf_BE15_200415_11	6.36	273.48	21	0.5	8	3	0.8676	1.2713			Gam2_2020	17.0613	25	0.79	no	H12	PQ285705	SAMN43966903
G. fossarum	Gf141	Gf_BE30_200427_06	5.84	251.12	22	0.5	8	2.5	0.5354	1.1499			Gam2_2020	11.6401	25	0.058	yes	H08	PQ285701	SAMN43966949
G. fossarum	Gf142	Gf_BE30_200427_09	5.36	230.48	23	0.5	8	2.5	0.545	1.0903			Gam2_2020	12.4966	25	0.126	yes	H08	PQ285701	SAMN43966952
G. fossarum	Gf143	Gf_BE30_200427_15	4.68	201.24	25	0.5	8	2	0.8693	1.299			Gam2_2020	16.7302	25	0.64	no	H08	PQ285701	SAMN43966956
G. fossarum	Gf144	Gf_BE30_200427_12	4.12	177.16	27	0.5	8	2	0.6582	0.8746	0.1775	0.3451	Gam2_2020	14.9411	25	0.92	no	H08	PQ285701	SAMN43966954
G. pulex	Gp1	Gp_BO13_200420_14	94.8	600	1	0.5	10	6.5	1.7852	2.2127			Gam2_2020	20.1699	25	0.074	yes	H13	PQ285668	SAMN43967270
G. pulex	Gp2	Gp_BO11_200421_09	90	600	2	0.5	10	6.5	4.6329	6.1423			Gam2_2020	18.8565	25	0.067	yes	H09	PQ285664	SAMN43967239
G. pulex	Gp3	Gp_BO20_200420_08	88.4	600	3	0.5	10	6.5	6.4646	8.3556			Gam2_2020	19.3421	25	0.085	yes	H27	PQ285682	SAMN43967338
G. pulex	Gp4	Gp_BO13_200420_12	85.6	600	4	0.5	10	6.5	5.9355	7.8543			Gam2_2020	18.8925	25	0.094	yes	H07	PQ285662	SAMN43967268
G. pulex	Gp5	Gp_BO12_200421_11	82.4	600	5	0.5	10	6.5	5.2611	6.9368			Gam2_2020	18.9608	25	0.063	yes	H09	PQ285664	SAMN43967255
G. pulex	Gp6	Gp_BO16_200422_11	82.4	600	6	0.5	10	6.5	5.8949	8.1905			Gam2_2020	17.9931	25	0.084	yes	H13	PQ285668	SAMN43967307
G. pulex	Gp7	Gp_BO12_200421_10	80	600	7	0.5	10	6.5	5.3226	7.5638			Gam2_2020	17.5923	25	0.066	yes	H09	PQ285664	SAMN43967254
G. pulex	Gp8	Gp_BO16_200422_09	77.6	600	8	0.5	10	6.5	5.2818	10.7008			Gam2_2020	12.3397	25	0.059	yes	H01	PQ285656	SAMN43967305
G. pulex	Gp9	Gp_BO20_200420_07	76	600	9	0.5	10	6.5	4.4333	7.1361			Gam2_2020	15.5312	25	0.088	yes	H27	PQ285682	SAMN43967337
G. pulex	Gp10	Gp_BO19_200420_06	75.2	600	10	0.5	10	6.5	3.821	5.6633			Gam2_2020	16.8674	25	0.08	yes	H27	PQ285682	SAMN43967324
G. pulex	Gp11	Gp_BO23_200420_10	74.8	600	11	0.5	10	6.5	5.4573	8.3518			Gam2_2020	16.3357	25	0.111	yes	H27	PQ285682	SAMN43967364
G. pulex	Gp12	Gp_BO13_200420_07	74.4	600	12	0.5	10	6.5	2.5421	4.4121			Gam2_2020	14.4041	25	0.082	yes	H01	PQ285656	SAMN43967264
G. pulex	Gp13	Gp_BO20_200420_10	73.6	600	13	0.5	10	6.5	4.8973	6.3099			Gam2_2020	19.4032	25	0.095	yes	H27	PQ285682	SAMN43967340
G. pulex	Gp14	Gp_BO23_200420_11	72.4	600	14	0.5	10	6.5	1.1176	1.3704			Gam2_2020	20.3882	25	0.063	yes	H01	PQ285656	SAMN43967365
G. pulex	Gp15	Gp_BE20_200415_06	70.4	600	15	0.5	10	6.5	3.3383	3.9512			Gam2_2020	21.1221	25	0.089	yes	H22	PQ285677	SAMN43967086
G. pulex	Gp16	Gp_BE21_200415_11	68.8	600	16	0.5	10	6.5	4.5866	6.0219			Gam2_2020	19.0413	25	0.071	yes	H22	PQ285677	SAMN43967102
G. pulex	Gp17	Gp_BO17_200422_08	68.4	600	18	0.5	10	6.5	3.2406	5.4426			Gam2_2020	14.8853	25	0.05	yes	H01	PQ285656	SAMN43967318
G. pulex	Gp18	Gp_BO20_200420_11	68.4	600	19	0.5	10	6.5	4.7978	6.9463			Gam2_2020	17.2675	25	0.105	yes	H01	PQ285656	SAMN43967341
G. pulex	Gp19	Gp_BE21_200415_15	68	600	20	0.5	10	6.5	6.8065	9.7028			Gam2_2020	17.5375	25	0.066	yes	H13	PQ285668	SAMN43967106
G. pulex	Gp20	Gp_BE20_200415_08	67.2	600	21	0.5	10	6.5	6.4592	8.9537			Gam2_2020	18.035	25	0.062	yes	H01	PQ285656	SAMN43967088
G. pulex	Gp21	Gp_BO00_200421_06	65.6	600	22	0.5	10	6.5	5.3307	7.7292			Gam2_2020	17.2421	25	0.073	yes	H01	PQ285656	SAMN43967138
G. pulex	Gp22	Gp_BO13_200420_13	65.6	600	23	0.5	10	6.5	5.0372	6.5691			Gam2_2020	19.1701	25	0.084	yes	H27	PQ285682	SAMN43967269
G. pulex	Gp23	Gp_BO08_200421_07	65.2	600	25	0.5	10	6.5	3.9472	4.5814			Gam2_2020	21.5393	25	0.042	yes	H01	PQ285656	SAMN43967213
G. pulex	Gp24	Gp_BE20_200415_13	64	600	27	0.5	10	6.5	1.9637	3.6124			Gam2_2020	13.59	25	0.041	yes	H13	PQ285668	SAMN43967092
G. pulex	Gp25	Gp_BO23_200420_12	63.2	600	1	0.5	1	6.5	4.4509	5.6072			Gam2_2020	19.8446	25	0.203	yes	H12	PQ285667	SAMN43967366
G. pulex	Gp26	Gp_BO30_200416_14	62	600	2	0.5	1	6.5	1.0319	1.3262			Gam2_2020	19.4522	25	0.288	yes	H01	PQ285656	SAMN43967421
G. pulex	Gp27	Gp_BO13_200420_08	61.2	600	3	0.5	1	6.5	2.0017	2.3271			Gam2_2020	21.5042	25	0.139	yes	H01	PQ285656	SAMN43967265
G. pulex	Gp28	Gp_BO16_200422_08	60.8	600	4	0.5	1	6.5	6.1332	7.7834			Gam2_2020	19.6996	25	0.191	yes	H01	PQ285656	SAMN43967304
G. pulex	Gp29	Gp_BO23_200420_07	60	600	5	0.5	1	6.5	2.8176	3.2405			Gam2_2020	21.7374	25	0.131	yes	H01	PQ285656	SAMN43967361
G. pulex	Gp30	Gp_BO13_200420_10	59.2	600	6	0.5	1	6.5	4.3214	5.1344			Gam2_2020	21.0414	25	0.083	yes	H13	PQ285668	SAMN43967266
G. pulex	Gp31	Gp_BO16_200422_07	59.2	600	7	0.5	1	6.5	5.0291	6.4096			Gam2_2020	19.6155	25	0.073	yes	H15	PQ285670	SAMN43967303
G. pulex	Gp32	Gp_BE30_200427_01	59.2	600	8	0.5	1	6.5	5.6079	7.2066			Gam2_2020	19.454	25	0.067	yes	H18	PQ285673	SAMN43967107
G. pulex	Gp33	Gp_BO23_200420_08	58	600	9	0.5	1	6.5	5.3428	6.8458			Gam2_2020	19.5112	25	0.08	yes	H01	PQ285656	SAMN43967362
G. pulex	Gp34	Gp_BO14_200420_07	56.8	600	10	0.5	1	6.5	5.3038	6.7718			Gam2_2020	19.5805	25	0.073	yes	H05	PQ285660	SAMN43967277
G. pulex	Gp35	Gp_BO19_200420_14	56.8	600	11	0.5	1	6.5	4.7168	5.9173			Gam2_2020	19.928	25	0.061	yes	H27	PQ285682	SAMN43967330
G. pulex	Gp36	Gp_BO19_200420_11	56	600	12	0.5	1	6.5	3.4601	5.5086			Gam2_2020	15.7032	25	0.083	yes	H27	PQ285682	SAMN43967327
G. pulex	Gp37	Gp_BO23_200420_09	55.6	600	13	0.5	1	6.5	2.745	3.3106			Gam2_2020	20.7289	25	0.126	yes	H27	PQ285682	SAMN43967363
G. pulex	Gp38	Gp_BO26_200416_07	55.2	600	14	0.5	1	6.5	1.1319	1.3217			Gam2_2020	21.4099	25	0.234	yes	H27	PQ285682	SAMN43967384
G. pulex	Gp39	Gp_BO17_200422_05	54.8	600	15	0.5	1	6.5	0.7685	1.5511			Gam2_2020	12.3864	25	0.297	yes	H01	PQ285656	SAMN43967315
G. pulex	Gp40	Gp_BO29_200416_08	54.8	600	16	0.5	1	6.5	2.9127	3.3723			Gam2_2020	21.5928	25	0.064	yes	H27	PQ285682	SAMN43967408
G. pulex	Gp41	Gp_BO12_200421_08	54.4	600	18	0.5	1	6.5	2.4022	2.7893			Gam2_2020	21.5305	25	0.075	yes	H09	PQ285664	SAMN43967252
G. pulex	Gp42	Gp_BE21_200415_06	54.4	600	19	0.5	1	6.5	2.0641	2.4741			Gam2_2020	20.8571	25	0.05	yes	H22	PQ285677	SAMN43967099
G. pulex	Gp43	Gp_BO17_200422_04	54	600	20	0.5	1	6.5	3.3319	4.0345			Gam2_2020	20.6463	25	0.08	yes	H13	PQ285668	SAMN43967314
G. pulex	Gp44	Gp_BO17_200422_06	54	600	21	0.5	1	6.5	3.0697	4.1071			Gam2_2020	18.6853	25	0.045	yes	H01	PQ285656	SAMN43967316
G. pulex	Gp45	Gp_BO25_200420_09	53.6	600	22	0.5	1	6.5	3.0944	3.7105			Gam2_2020	20.8489	25	0.074	yes	H27	PQ285682	SAMN43967375
G. pulex	Gp46	Gp_BE31_200427_05	53.2	600	23	0.5	1	6.5	4.0464	5.0459			Gam2_2020	20.048	25	0.041	yes	H18	PQ285673	SAMN43967118
G. pulex	Gp47	Gp_BE34_200427_11	52.4	600	25	0.5	1	6.5	3.0726	3.5408			Gam2_2020	21.6942	25	0.021	yes	H13	PQ285668	SAMN43967130
G. pulex	Gp48	Gp_BO25_190408_01	52.2	600	27	0.5	1	6.5	0.7086	1.0245			Gam2_2020	17.2914	25	0.52	no	H11	PQ285666	SAMN43967368
G. pulex	Gp49	Gp_BE21_200415_14	52	600	1	0.5	11	6.5	0.959	1.2521			Gam3_2020	19.1478	25	0.027	yes	H13	PQ285668	SAMN43967105
G. pulex	Gp50	Gp_BO14_200420_14	51.6	600	2	0.5	11	6.5	0.5152	0.6598	0.4627	0.6105	Gam3_2020	11.8496	25	0.047	yes	H01	PQ285656	SAMN43967282
G. pulex	Gp51	Gp_BO20_200420_09	51.6	600	3	0.5	11	6.5	0.6386	0.9332			Gam3_2020	17.1078	25	0.031	yes	H27	PQ285682	SAMN43967339
G. pulex	Gp52	Gp_BO25_200420_07	50.8	600	4	0.5	11	6.5	1.7881	2.2705			Gam3_2020	19.6884	25	0.038	yes	H27	PQ285682	SAMN43967373
G. pulex	Gp53	Gp_BO14_200420_10	50.4	600	5	0.5	11	6.5	2.0194	2.735			Gam3_2020	18.4589	25	0.083	yes	H27	PQ285682	SAMN43967279
G. pulex	Gp54	Gp_BO15_200422_11	50.4	600	6	0.5	11	6.5	1.4697	2.3127			Gam3_2020	15.8873	25	0.024	yes	H01	PQ285656	SAMN43967290
G. pulex	Gp55	Gp_BO11_200421_11	50	600	7	0.5	11	6.5	1.661	2.4998			Gam3_2020	16.6113	25	0.026	yes	H09	PQ285664	SAMN43967241
G. pulex	Gp56	Gp_BO15_200422_18	50	600	8	0.5	11	6.5	1.9563	3.16			Gam3_2020	15.4771	25	0.021	yes	H01	PQ285656	SAMN43967297
G. pulex	Gp57	Gp_BO23_200420_06	50	600	9	0.5	11	6.5	1.5028	2.1424			Gam3_2020	17.5364	25	0.024	yes	H01	PQ285656	SAMN43967360
G. pulex	Gp58	Gp_BE20_200415_09	50	600	10	0.5	11	6.5	2.0124	3.295			Gam3_2020	15.2686	25	0.038	yes	H01	PQ285656	SAMN43967089
G. pulex	Gp59	Gp_BE21_200415_10	48	600	11	0.5	11	6.5	1.6284	2.3199			Gam3_2020	17.5482	25	0.176	yes	H13	PQ285668	SAMN43967101
G. pulex	Gp60	Gp_BO20_200420_13	47.6	600	12	0.5	11	6.5	2.3592	3.458			Gam3_2020	17.0561	25	0.176	yes	H27	PQ285682	SAMN43967342
G. pulex	Gp61	Gp_BE20_200415_07	47.6	600	13	0.5	11	6.5	0.8111	1.1147			Gam3_2020	18.191	25	0.057	yes	H23	PQ285678	SAMN43967087
G. pulex	Gp62	Gp_BE21_200415_13	47.2	600	14	0.5	11	6.5	1.1061	1.3536			Gam3_2020	20.4289	25	0.035	yes	H13	PQ285668	SAMN43967104
G. pulex	Gp63	Gp_BE31_200427_07	47.2	600	15	0.5	11	6.5	1.0775	1.2959			Gam3_2020	20.7867	25	0.032	yes	H13	PQ285668	SAMN43967120
G. pulex	Gp64	Gp_BE21_200415_08	46.8	600	16	0.5	11	6.5	1.1784	1.7692			Gam3_2020	16.6516	25	0.026	yes	H13	PQ285668	SAMN43967100
G. pulex	Gp65	Gp_BE30_200427_04	46.4	600	18	0.5	11	6.5	1.6531	2.8295			Gam3_2020	14.6059	25	0.085	yes	H13	PQ285668	SAMN43967109
G. pulex	Gp66	Gp_BO16_200422_16	46	600	19	0.5	11	6.5	3.4627	4.7761			Gam3_2020	18.1251	25	0.033	yes	H08	PQ285663	SAMN43967310
G. pulex	Gp67	Gp_BO19_200420_12	45.6	600	20	0.5	11	6.5	0.7774	1.2961			Gam3_2020	14.995	25	0.123	yes	H27	PQ285682	SAMN43967328
G. pulex	Gp68	Gp_BO23_200420_14	45.6	600	21	0.5	11	6.5	1.7511	3.0625			Gam3_2020	14.2947	25	0.053	yes	H01	PQ285656	SAMN43967367
G. pulex	Gp69	Gp_BO15_200422_14	45.2	600	22	0.5	11	6.5	2.0486	2.9551			Gam3_2020	17.3311	25	0.045	yes	H13	PQ285668	SAMN43967293
G. pulex	Gp70	Gp_BO08_200421_15	44.8	600	23	0.5	11	6.5	5.8235	8.2977			Gam3_2020	17.5455	25	0.028	yes	H01	PQ285656	SAMN43967217
G. pulex	Gp71	Gp_BO19_200420_13	44	600	25	0.5	11	6.5	0.7277	0.9159			Gam3_2020	19.863	25	0.063	yes	H27	PQ285682	SAMN43967329
G. pulex	Gp72	Gp_BE34_200427_10	44	600	27	0.5	11	6.5	4.7259	5.9493			Gam3_2020	19.8591	25	0.03	yes	H13	PQ285668	SAMN43967129
G. pulex	Gp73	Gp_BO13_200420_11	43.6	600	1	0.5	8	6.5	1.5759	2.2966			Gam3_2020	17.1547	25	0.136	yes	H27	PQ285682	SAMN43967267
G. pulex	Gp74	Gp_BE34_200427_08	43.6	600	2	0.5	8	6.5	1.089	1.598			Gam3_2020	17.0369	25	0.448	yes	H01	PQ285656	SAMN43967128
G. pulex	Gp75	Gp_BO17_200422_02	42.4	600	3	0.5	8	6.5	0.9937	1.5244			Gam3_2020	16.2966	25	0.051	yes	H01	PQ285656	SAMN43967312
G. pulex	Gp76	Gp_BO11_200421_10	42	600	4	0.5	8	6.5	1.2488	1.8148			Gam3_2020	17.203	25	0.063	yes	H09	PQ285664	SAMN43967240
G. pulex	Gp77	Gp_BO13_200420_15	42	600	5	0.5	8	6.5	0.7188	1.1737			Gam3_2020	15.3106	25	0.167	yes	H01	PQ285656	SAMN43967271
G. pulex	Gp78	Gp_BO17_200422_07	42	600	6	0.5	8	6.5	0.9477	1.4604			Gam3_2020	16.2233	25	0.056	yes	H01	PQ285656	SAMN43967317
G. pulex	Gp79	Gp_BO03_200416_07	41.6	600	7	0.5	8	6.5	4.3845	5.8045			Gam3_2020	18.8841	25	0.064	yes	H27	PQ285682	SAMN43967165
G. pulex	Gp80	Gp_BE30_200427_02	41.6	600	8	0.5	8	6.5	3.4256	4.5646			Gam3_2020	18.7618	25	0.042	yes	H13	PQ285668	SAMN43967108
G. pulex	Gp81	Gp_BE31_200427_01	41.3	600	9	0.5	8	6.5	2.0338	3.1679			Gam3_2020	16.0501	25	0.045	yes	H13	PQ285668	SAMN43967115
G. pulex	Gp82	Gp_BO14_200420_16	41.2	600	10	0.5	8	6.5	0.9939	1.6275			Gam3_2020	15.2673	25	0.043	yes	H01	PQ285656	SAMN43967284
G. pulex	Gp83	Gp_BO03_200416_08	40.8	600	11	0.5	8	6.5	2.9167	3.7203			Gam3_2020	19.5999	25	0.08	yes	H27	PQ285682	SAMN43967166
G. pulex	Gp84	Gp_BO05_200422_15	40.4	600	12	0.5	8	6.5	1.7269	2.049			Gam3_2020	21.07	25	0.071	yes	H21	PQ285676	SAMN43967197
G. pulex	Gp85	Gp_BO11_200421_13	40.4	600	13	0.5	8	6.5	2.5757	4.3302			Gam3_2020	14.8706	25	0.11	yes	H09	PQ285664	SAMN43967243
G. pulex	Gp86	Gp_BO25_200420_08	40	600	14	0.5	8	6.5	1.3612	2.0643			Gam3_2020	16.485	25	0.035	yes	H27	PQ285682	SAMN43967374
G. pulex	Gp87	Gp_BO14_200420_08	39.1	600	15	0.5	8	6.5	1.0486	1.5405			Gam3_2020	17.0172	25	0.035	yes	H13	PQ285668	SAMN43967278
G. pulex	Gp88	Gp_BO12_200421_15	38.9	600	16	0.5	8	6.5	1.029	1.923			Gam3_2020	13.3775	25	0.16	yes	H09	PQ285664	SAMN43967258
G. pulex	Gp89	Gp_BO30_200416_08	38.7	600	18	0.5	8	6.5	1.3122	1.7551			Gam3_2020	18.6912	25	0.03	yes	H01	PQ285656	SAMN43967416
G. pulex	Gp90	Gp_BO20_200420_06	38	600	19	0.5	8	6.5	0.5257	0.9581			Gam3_2020	13.7173	25	0.152	yes	H27	PQ285682	SAMN43967336
G. pulex	Gp91	Gp_BO12_200421_06	37.7	600	20	0.5	8	6.5	0.8296	1.4286			Gam3_2020	14.5177	25	0.338	yes	H09	PQ285664	SAMN43967251
G. pulex	Gp92	Gp_BO12_200421_12	37.3	600	21	0.5	8	6.5	1.7034	2.7865			Gam3_2020	15.2826	25	0.038	yes	H09	PQ285664	SAMN43967256
G. pulex	Gp93	Gp_BO21_200420_15	37.1	600	22	0.5	8	6.5	1.0959	1.6412			Gam3_2020	16.6936	25	0.027	yes	H27	PQ285682	SAMN43967354
G. pulex	Gp94	Gp_BO29_200416_07	37.1	600	23	0.5	8	6.5	1.102	1.8682			Gam3_2020	14.7468	25	0.033	yes	H38	PQ285693	SAMN43967407
G. pulex	Gp95	Gp_BO16_200422_10	37	600	25	0.5	8	6.5	1.3371	1.8272			Gam3_2020	18.2944	25	0.052	yes	H01	PQ285656	SAMN43967306
G. pulex	Gp96	Gp_BO26_200416_06	36.9	600	27	0.5	8	6.5	1.8294	2.9172			Gam3_2020	15.6777	25	0.115	yes	H27	PQ285682	SAMN43967383
G. pulex	Gp97	Gp_BO15_200422_17	36.8	600	1	0.5	10	6.5	1.8716	2.9482			Gam3_2020	15.8707	25	0.516	no	H01	PQ285656	SAMN43967296
G. pulex	Gp98	Gp_BO30_200416_06	36.8	600	2	0.5	10	6.5	1.7406	2.1623			Gam3_2020	20.1244	25	0.038	yes	H38	PQ285693	SAMN43967414
G. pulex	Gp99	Gp_BO14_200420_12	36.7	600	3	0.5	10	6.5	1.2929	1.9084			Gam3_2020	16.937	25	0.036	yes	H01	PQ285656	SAMN43967280
G. pulex	Gp100	Gp_BO08_200421_06	36.6	600	4	0.5	10	6.5	2.1913	3.0504			Gam3_2020	17.9591	25	0.036	yes	H01	PQ285656	SAMN43967212
G. pulex	Gp101	Gp_BO09_200421_11	36.5	600	5	0.5	10	6.5	2.1601	2.9214			Gam3_2020	18.4851	25	0.083	yes	H01	PQ285656	SAMN43967229
G. pulex	Gp102	Gp_BO17_200422_03	36.4	600	6	0.5	10	6.5	0.5857	0.9531			Gam3_2020	15.363	25	0.088	yes	H01	PQ285656	SAMN43967313
G. pulex	Gp103	Gp_BO21_200420_07	36.3	600	7	0.5	10	6.5	0.6794	1.0724			Gam3_2020	15.8383	25	0.35	yes	H27	PQ285682	SAMN43967348
G. pulex	Gp104	Gp_BE21_200415_12	36.3	600	8	0.5	10	6.5	0.6154	1.0326			Gam3_2020	14.8993	25	0.052	yes	H13	PQ285668	SAMN43967103
G. pulex	Gp105	Gp_BO17_200422_01	35.8	600	9	0.5	10	6.5	1.8655	2.883			Gam3_2020	16.1767	25	0.025	yes	H13	PQ285668	SAMN43967311
G. pulex	Gp106	Gp_BO12_200421_14	35.4	600	10	0.5	10	6.5	0.6064	0.9823			Gam3_2020	15.4332	25	0.067	yes	H09	PQ285664	SAMN43967257
G. pulex	Gp107	Gp_BO21_200420_14	35.2	600	11	0.5	10	6.5	1.378	2.21			Gam3_2020	15.5882	25	0.056	yes	H13	PQ285668	SAMN43967353
G. pulex	Gp108	Gp_BO12_200421_09	35	600	12	0.5	10	6.5	0.9895	1.3526			Gam3_2020	18.2889	25	0.047	yes	H09	PQ285664	SAMN43967253
G. pulex	Gp109	Gp_BO26_200416_13	34.7	600	13	0.5	10	6.5	1.4034	1.8984			Gam3_2020	18.4814	25	0.024	yes	H27	PQ285682	SAMN43967390
G. pulex	Gp110	Gp_BO11_200421_12	34.6	600	14	0.5	10	6.5	0.6431	0.8549			Gam3_2020	18.8063	25	0.043	yes	H09	PQ285664	SAMN43967242
G. pulex	Gp111	Gp_BE15_200415_03	34.4	600	15	0.5	10	6.5	1.1137	1.7915			Gam3_2020	15.5414	25	0.271	yes	H27	PQ285682	SAMN43967076
G. pulex	Gp112	Gp_BO09_200421_12	33.4	600	16	0.5	10	6.5	1.4261	2.0127			Gam3_2020	17.7138	25	0.025	yes	H01	PQ285656	SAMN43967230
G. pulex	Gp113	Gp_BO14_200420_15	33.3	600	18	0.5	10	6.5	1.3288	2.593			Gam3_2020	12.8114	25	0.158	yes	H27	PQ285682	SAMN43967283
G. pulex	Gp114	Gp_BO09_200421_07	33.1	600	19	0.5	10	6.5	1.2594	1.6415			Gam3_2020	19.1806	25	0.021	yes	H01	PQ285656	SAMN43967226
G. pulex	Gp115	Gp_BE31_200427_06	32.7	600	20	0.5	10	6.5	1.5125	2.0309			Gam3_2020	18.6186	25	0.033	yes	H18	PQ285673	SAMN43967119
G. pulex	Gp116	Gp_BO26_200416_08	32.3	600	21	0.5	10	6.5	1.7479	2.7582			Gam3_2020	15.8428	25	0.053	yes	H27	PQ285682	SAMN43967385
G. pulex	Gp117	Gp_BO11_200421_08	32.2	600	22	0.5	10	6.5	1.1514	2.0597			Gam3_2020	13.9753	25	0.095	yes	H13	PQ285668	SAMN43967238
G. pulex	Gp118	Gp_BO03_200416_10	32	600	23	0.5	10	6.5	2.0401	2.5018			Gam3_2020	20.3863	25	0.031	yes	H27	PQ285682	SAMN43967168
G. pulex	Gp119	Gp_BO16_200422_15	31.9	600	25	0.5	10	6.5	0.9383	1.4481			Gam3_2020	16.1988	25	0.035	yes	H01	PQ285656	SAMN43967309
G. pulex	Gp120	Gp_BO21_200420_06	31.8	600	27	0.5	10	6.5	0.5371	0.8193			Gam3_2020	16.389	25	0.168	yes	H27	PQ285682	SAMN43967347
G. pulex	Gp121	Gp_BO31_200416_08	31.7	600	1	0.5	1	6.5	0.626	0.8946			Gam3_2020	17.4939	25	0.127	yes	H27	PQ285682	SAMN43967428
G. pulex	Gp122	Gp_BO15_200422_15	31.6	600	2	0.5	1	6.5	1.6017	2.2956			Gam3_2020	17.4432	25	0.35	yes	H01	PQ285656	SAMN43967294
G. pulex	Gp123	Gp_BO16_200422_12	31.1	600	3	0.5	1	6.5	2.2989	3.1658			Gam3_2020	18.1542	25	0.04	yes	H01	PQ285656	SAMN43967308
G. pulex	Gp124	Gp_BO15_200422_16	30.8	600	4	0.5	1	6.5	2.0321	2.8638			Gam3_2020	17.7395	25	0.22	yes	H13	PQ285668	SAMN43967295
G. pulex	Gp125	Gp_BO03_200416_11	30.7	600	5	0.5	1	6.5	3.4348	4.3942			Gam3_2020	19.5417	25	0.057	yes	H27	PQ285682	SAMN43967169
G. pulex	Gp126	Gp_BE30_200427_07	30.7	600	6	0.5	1	6.5	3.3768	4.6027			Gam3_2020	18.3414	25	0.074	yes	H18	PQ285673	SAMN43967112
G. pulex	Gp127	Gp_BO15_200422_12	30.4	600	7	0.5	1	6.5	1.3952	1.9569			Gam3_2020	17.8241	25	0.116	yes	H01	PQ285656	SAMN43967291
G. pulex	Gp128	Gp_BO09_200421_13	30.3	600	8	0.5	1	6.5	0.6811	0.9432			Gam3_2020	18.0529	25	0.052	yes	H01	PQ285656	SAMN43967231
G. pulex	Gp129	Gp_BO30_200416_10	30.1	600	9	0.5	1	6.5	1.3112	1.6775			Gam3_2020	19.541	25	0.04	yes	H27	PQ285682	SAMN43967417
G. pulex	Gp130	Gp_BO31_200416_11	30	600	10	0.5	1	6.5	1.5338	2.2186			Gam3_2020	17.2834	25	0.151	yes	H37	PQ285692	SAMN43967431
G. pulex	Gp131	Gp_BE20_200415_14	29.7	600	11	0.5	1	6.5	2.3877	3.2314			Gam3_2020	18.4726	25	0.064	yes	H13	PQ285668	SAMN43967093
G. pulex	WGp4	Gp_BO25_200420_03	18.8	600	12	0.5	1	6.5	0.7353	0.9975			Gam3_2020	18.4286	25	0.181	yes	H27	PQ285682	SAMN43967370
G. pulex	Gp133	Gp_BO26_200416_11	29.1	600	13	0.5	1	6.5	0.647	0.8122			Gam3_2020	19.915	25	0.059	yes	H29	PQ285684	SAMN43967388
G. pulex	Gp134	Gp_BO25_200420_11	29	600	14	0.5	1	6.5	1.2727	1.5188			Gam3_2020	20.9491	25	0.031	yes	H27	PQ285682	SAMN43967376
G. pulex	Gp135	Gp_BO25_200420_06	28.6	600	15	0.5	1	6.5	0.5424	0.681	0.4636	0.6156	Gam3_2020	13.56	25	0.073	yes	H27	PQ285682	SAMN43967372
G. pulex	Gp136	Gp_BO03_200416_06	28	600	16	0.5	1	6.5	0.9243	1.1276			Gam3_2020	20.4926	25	0.196	yes	H27	PQ285682	SAMN43967164
G. pulex	Gp137	Gp_BO09_200421_14	28	600	18	0.5	1	6.5	0.8895	1.3049			Gam3_2020	17.0415	25	0.239	yes	H01	PQ285656	SAMN43967232
G. pulex	Gp138	Gp_BO19_200420_08	28	600	19	0.5	1	6.5	0.5239	0.7023	0.4032	0.546	Gam3_2020	13.0975	25	0.079	yes	H27	PQ285682	SAMN43967325
G. pulex	Gp139	Gp_BO07_190402_01	27.8	600	20	0.5	1	6.5	2.5075	3.1612			Gam3_2020	19.8303	25	0.062	yes	H01	PQ285656	SAMN43967198
G. pulex	Gp140	Gp_BO14_200420_13	27.7	600	21	0.5	1	6.5	0.4954	0.6316	0.44	0.6091	Gam3_2020	12.385	25	0.413	yes	H27	PQ285682	SAMN43967281
G. pulex	Gp141	Gp_BO11_200421_15	27.6	600	22	0.5	1	6.5	0.7494	1.1288			Gam3_2020	16.5973	25	0.66	no	H09	PQ285664	SAMN43967245
G. pulex	Gp142	Gp_BO21_200420_08	27.5	600	23	0.5	1	6.5	0.8358	1.2096			Gam3_2020	17.2743	25	0.95	no	H27	PQ285682	SAMN43967349
G. pulex	Gp143	Gp_BO11_200421_14	27.3	600	25	0.5	1	6.5	1.6478	2.3819			Gam3_2020	17.295	25	0.99	no	H09	PQ285664	SAMN43967244
G. pulex	Gp144	Gp_BO04_200422_10	27.2	600	27	0.5	1	6.5	0.8287	1.1662			Gam3_2020	17.765	25	0.474	yes	H33	PQ285688	SAMN43967179
G. pulex	Gp145	Gp_BO07_200421_09	27.2	600	1	0.5	11	6.5	0.6635	0.8301			Gam4_2020	19.9825	25	0.072	yes	H01	PQ285656	SAMN43967204
G. pulex	Gp146	Gp_BO19_200420_09	27.2	600	2	0.5	11	6.5	0.3757	0.5564	0.3592	0.5634	Gam4_2020	9.3925	25	0.135	yes	H27	PQ285682	SAMN43967326
G. pulex	Gp147	Gp_BO30_200416_13	27.2	600	3	0.5	11	6.5	0.7945	1.0508			Gam4_2020	18.9023	25	0.054	yes	H27	PQ285682	SAMN43967420
G. pulex	Gp148	Gp_BE31_200427_08	27.1	600	4	0.5	11	6.5	2.7332	4.1454			Gam4_2020	16.4833	25	0.04	yes	H13	PQ285668	SAMN43967121
G. pulex	Gp149	Gp_BO20_200420_14	27	600	5	0.5	11	6.5	1.0353	1.4146			Gam4_2020	18.2967	25	0.058	yes	H13	PQ285668	SAMN43967343
G. pulex	Gp150	Gp_BO00_200421_09	26.9	600	6	0.5	11	6.5	0.7052	1.0149			Gam4_2020	17.3712	25	0.032	yes	H09	PQ285664	SAMN43967141
G. pulex	Gp151	Gp_BO07_200421_05	26.8	600	7	0.5	11	6.5	1.7412	2.5321			Gam4_2020	17.1913	25	0.041	yes	H13	PQ285668	SAMN43967200
G. pulex	Gp152	Gp_BO21_200420_09	26.7	600	8	0.5	11	6.5	1.0008	1.7302			Gam4_2020	14.4608	25	0.16	yes	H27	PQ285682	SAMN43967350
G. pulex	Gp153	Gp_BO30_200416_11	26.1	600	9	0.5	11	6.5	2.6918	4.9742			Gam4_2020	13.5288	25	0.134	yes	H37	PQ285692	SAMN43967418
G. pulex	Gp154	Gp_BO02_200416_07	25.9	600	10	0.5	11	6.5	3.8198	5.4577			Gam4_2020	17.4973	25	0.077	yes	H27	PQ285682	SAMN43967151
G. pulex	Gp155	Gp_BO09_200421_09	25.9	600	11	0.5	11	6.5	0.7474	1.2559			Gam4_2020	14.8778	25	0.074	yes	H01	PQ285656	SAMN43967228
G. pulex	Gp156	Gp_BO09_200421_08	25.6	600	12	0.5	11	6.5	3.1552	4.4041			Gam4_2020	17.9106	25	0.035	yes	H01	PQ285656	SAMN43967227
G. pulex	Gp157	Gp_BO07_200421_03	24.7	600	13	0.5	11	6.5	1.3486	1.731			Gam4_2020	19.4772	25	0.024	yes	H01	PQ285656	SAMN43967199
G. pulex	Gp158	Gp_BE34_200427_12	24.6	600	14	0.5	11	6.5	1.2382	1.538			Gam4_2020	20.1268	25	0.042	yes	H01	PQ285656	SAMN43967131
G. pulex	Gp159	Gp_BE20_200415_11	24.4	600	15	0.5	11	6.5	1.2955	2.9651			Gam4_2020	10.9229	25	0.329	yes	H02	PQ285657	SAMN43967090
G. pulex	Gp160	Gp_BE31_200427_02	24.3	600	16	0.5	11	6.5	1.4512	1.8738			Gam4_2020	19.3617	25	0.079	yes	H13	PQ285668	SAMN43967116
G. pulex	Gp161	Gp_BE30_200427_09	24.2	600	18	0.5	11	6.5	1.8461	2.7937			Gam4_2020	16.5202	25	0.043	yes	H13	PQ285668	SAMN43967114
G. pulex	Gp162	Gp_BO00_200421_12	23.7	600	19	0.5	11	6.5	0.634	0.8983			Gam4_2020	17.6444	25	0.32	no	H07	PQ285662	SAMN43967144
G. pulex	Gp163	Gp_BO31_200416_10	23.7	600	20	0.5	11	6.5	1.5616	2.2571			Gam4_2020	17.2965	25	0.036	yes	H27	PQ285682	SAMN43967430
G. pulex	Gp164	Gp_BO03_200416_12	23.4	600	21	0.5	11	6.5	4.1719	5.8011			Gam4_2020	17.9789	25	0.045	yes	H27	PQ285682	SAMN43967170
G. pulex	Gp165	Gp_BO26_200416_10	23.4	600	22	0.5	11	6.5	1.5313	2.3271			Gam4_2020	16.4507	25	0.111	yes	H27	PQ285682	SAMN43967387
G. pulex	Gp166	Gp_BO30_200416_12	23	600	23	0.5	11	6.5	1.7488	2.8554			Gam4_2020	15.3113	25	0.053	yes	H27	PQ285682	SAMN43967419
G. pulex	Gp167	Gp_BO04_200422_08	22.8	600	25	0.5	11	6.5	1.9487	2.7839			Gam4_2020	17.4997	25	0.052	yes	H26	PQ285681	SAMN43967178
G. pulex	Gp168	Gp_BO31_200416_09	22.7	600	27	0.5	11	6.5	1.0803	1.581			Gam4_2020	17.0825	25	0.196	yes	H27	PQ285682	SAMN43967429
G. pulex	Gp169	Gp_BO05_200422_07	22.6	600	1	0.5	8	6.5	2.2822	2.8399			Gam4_2020	20.0905	25	0.097	yes	H20	PQ285675	SAMN43967191
G. pulex	Gp170	Gp_BO03_200416_09	22.5	600	2	0.5	8	6.5	3.0799	3.994			Gam4_2020	19.2783	25	0.118	yes	H33	PQ285688	SAMN43967167
G. pulex	Gp171	Gp_BO21_200420_10	22.5	600	3	0.5	8	6.5	0.586	0.8111			Gam4_2020	18.0619	25	0.087	yes	H10	PQ285665	SAMN43967351
G. pulex	Gp172	Gp_BO08_200421_19	22.4	600	4	0.5	8	6.5	2.9605	4.1677			Gam4_2020	17.7586	25	0.182	yes	H13	PQ285668	SAMN43967219
G. pulex	Gp173	Gp_BO02_200416_09	22.2	600	5	0.5	8	6.5	1.343	1.8745			Gam4_2020	17.9114	25	0.056	yes	H31	PQ285686	SAMN43967153
G. pulex	Gp174	Gp_BO25_200420_05	21.8	600	6	0.5	8	6.5	1.0118	1.3521			Gam4_2020	18.7079	25	0.478	yes	H27	PQ285682	SAMN43967371
G. pulex	Gp175	Gp_BO09_200421_06	21.5	600	7	0.5	8	6.5	3.6255	4.9424			Gam4_2020	18.3388	25	0.088	yes	H01	PQ285656	SAMN43967225
G. pulex	Gp176	Gp_BO00_200421_08	21.2	600	8	0.5	8	6.5	3.8537	5.4609			Gam4_2020	17.6422	25	0.252	yes	H01	PQ285656	SAMN43967140
G. pulex	Gp177	Gp_BE30_200427_05	20.8	600	9	0.5	8	6.5	1.6975	2.5889			Gam4_2020	16.3921	25	0.021	yes	H13	PQ285668	SAMN43967110
G. pulex	Gp178	Gp_BO21_200420_12	20.2	600	10	0.5	8	6.5	1.0779	1.5892			Gam4_2020	16.9566	25	0.051	yes	H27	PQ285682	SAMN43967352
G. pulex	Gp179	Gp_BO00_200421_11	20.1	600	11	0.5	8	6.5	1.0591	1.4373			Gam4_2020	18.4217	25	0.083	yes	H27	PQ285682	SAMN43967143
G. pulex	Gp180	Gp_BO02_200416_16	19.8	600	12	0.5	8	6.5	0.692	0.9052			Gam4_2020	19.1118	25	0.087	yes	H27	PQ285682	SAMN43967158
G. pulex	Gp181	Gp_BO25_200420_12	19.6	600	13	0.5	8	6.5	3.7349	5.0998			Gam4_2020	18.3091	25	0.229	yes	H27	PQ285682	SAMN43967377
G. pulex	Gp182	Gp_BO04_200422_06	19.5	600	14	0.5	8	6.5	1.306	2.1289			Gam4_2020	15.3366	25	0.365	yes	H27	PQ285682	SAMN43967177
G. pulex	Gp183	Gp_BO08_200421_10	19.3	600	15	0.5	8	6.5	1.8857	2.4622			Gam4_2020	19.1465	25	0.021	yes	H01	PQ285656	SAMN43967214
G. pulex	Gp184	Gp_BO05_200422_10	19.2	600	16	0.5	8	6.5	1.7285	2.6953			Gam4_2020	16.0325	25	0.042	yes	H21	PQ285676	SAMN43967194
G. pulex	Gp185	Gp_BO07_200421_06	19	600	18	0.5	8	6.5	0.9588	1.3305			Gam4_2020	18.0158	25	0.054	yes	H01	PQ285656	SAMN43967201
G. pulex	Gp186	Gp_BE30_200427_06	18.2	600	19	0.5	8	6.5	3.8931	5.2894			Gam4_2020	18.4005	25	0.188	yes	H13	PQ285668	SAMN43967111
G. pulex	Gp187	Gp_BO26_200416_12	18.1	600	20	0.5	8	6.5	0.8716	1.3434			Gam4_2020	16.22	25	0.056	yes	H01	PQ285656	SAMN43967389
G. pulex	Gp188	Gp_BO07_200421_07	18	600	21	0.5	8	6.5	1.0422	1.6496			Gam4_2020	15.7947	25	0.067	yes	H01	PQ285656	SAMN43967202
G. pulex	Gp189	Gp_BO19_200420_15	18	600	22	0.5	8	6.5	1.1009	1.9688			Gam4_2020	13.9793	25	0.7	no	H27	PQ285682	SAMN43967331
G. pulex	Gp190	Gp_BO05_200422_08	17.5	600	23	0.5	8	6.5	1.7673	2.8351			Gam4_2020	15.5841	25	0.089	yes	H21	PQ285676	SAMN43967192
G. pulex	Gp191	Gp_BO00_200421_07	17.4	600	25	0.5	8	6.5	1.3829	1.8212			Gam4_2020	18.9834	25	0.045	yes	H04	PQ285659	SAMN43967139
G. pulex	Gp192	Gp_BO08_200421_12	17.3	600	27	0.5	8	6.5	2.2689	3.1055			Gam4_2020	18.2652	25	0.052	yes	H13	PQ285668	SAMN43967216
G. pulex	Gp193	Gp_BO15_200422_13	17.2	600	1	0.5	10	6.5	0.9213	1.8351			Gam4_2020	12.5511	25	0.228	yes	H01	PQ285656	SAMN43967292
G. pulex	Gp194	Gp_BE20_200415_12	17	600	2	0.5	10	6.5	0.8027	1.5744			Gam4_2020	12.7461	25	0.252	yes	H14	PQ285669	SAMN43967091
G. pulex	Gp195	Gp_BO00_200421_14	16.9	600	3	0.5	10	6.5	3.4545	4.7212			Gam4_2020	18.2925	25	0.219	yes	H17	PQ285672	SAMN43967145
G. pulex	Gp196	Gp_BO02_200416_11	16.9	600	4	0.5	10	6.5	0.8628	1.1509			Gam4_2020	18.7419	25	0.134	yes	H27	PQ285682	SAMN43967154
G. pulex	Gp197	Gp_BO08_200421_11	16.9	600	5	0.5	10	6.5	1.7758	2.5802			Gam4_2020	17.206	25	0.311	yes	H01	PQ285656	SAMN43967215
G. pulex	Gp198	Gp_BO04_200422_12	16.7	600	6	0.5	10	6.5	0.727	1.1162			Gam4_2020	16.2829	25	0.415	yes	H25	PQ285680	SAMN43967181
G. pulex	Gp199	Gp_BO02_200416_08	16.5	600	7	0.5	10	6.5	1.3254	1.6296			Gam4_2020	20.3332	25	0.389	yes	H27	PQ285682	SAMN43967152
G. pulex	Gp200	Gp_BE31_200427_04	16.5	600	8	0.5	10	6.5	1.1183	1.7417			Gam4_2020	16.0518	25	0.035	yes	H13	PQ285668	SAMN43967117
G. pulex	Gp201	Gp_BO08_200421_18	16.1	450	9	0.5	10	4.5	1.9885	2.7297			Gam4_2020	18.2117	25	0.059	yes	H01	PQ285656	SAMN43967218
G. pulex	Gp202	Gp_BO04_200422_15	15.8	450	10	0.5	10	4.5	0.9377	1.2192			Gam4_2020	19.2278	25	0.052	yes	H27	PQ285682	SAMN43967184
G. pulex	Gp203	Gp_BO02_200416_13	15.7	450	11	0.5	10	4.5	0.6121	0.8163			Gam4_2020	18.7462	25	0.106	yes	H27	PQ285682	SAMN43967156
G. pulex	Gp204	Gp_BE14_200415_02	15.4	450	12	0.5	10	4.5	1.4369	2.3255			Gam4_2020	15.4472	25	0.114	yes	H27	PQ285682	SAMN43967072
G. pulex	Gp205	Gp_BO30_200416_07	14.4	450	13	0.5	10	4.5	0.5596	0.9047			Gam4_2020	15.4637	25	0.054	yes	H11	PQ285666	SAMN43967415
G. pulex	Gp206	Gp_BO31_200416_15	14	450	14	0.5	10	4.5	0.8426	1.0928			Gam4_2020	19.2762	25	0.093	yes	H27	PQ285682	SAMN43967433
G. pulex	Gp207	Gp_BO00_200421_10	13.7	450	15	0.5	10	4.5	2.684	4.5845			Gam4_2020	14.6363	25	0.067	yes	only species determination		SAMN43967142
G. pulex	Gp208	Gp_BO04_200422_14	13.5	450	16	0.5	10	4.5	0.7797	1.011			Gam4_2020	19.2804	25	0.115	yes	H27	PQ285682	SAMN43967183
G. pulex	Gp209	Gp_BO31_200416_12	13.5	450	18	0.5	10	4.5	0.9301	1.6489			Gam4_2020	14.1018	25	0.078	yes	H27	PQ285682	SAMN43967432
G. pulex	Gp210	Gp_BO04_200422_11	13.4	450	19	0.5	10	4.5	1.6788	2.7868			Gam4_2020	15.0603	25	0.77	no	H27	PQ285682	SAMN43967180
G. pulex	Gp211	Gp_BO04_200422_13	13.2	450	20	0.5	10	4.5	0.5565	0.8302			Gam4_2020	16.758	25	0.241	yes	H27	PQ285682	SAMN43967182
G. pulex	Gp212	Gp_BO29_200416_06	13.2	450	21	0.5	10	4.5	2.3731	4.1761			Gam4_2020	14.2064	25	0.38	no	H27	PQ285682	SAMN43967406
G. pulex	Gp213	Gp_BE30_200427_08	12.8	450	22	0.5	10	4.5	0.9336	1.4544			Gam4_2020	16.0479	25	0.281	yes	H13	PQ285668	SAMN43967113
G. pulex	Gp214	Gp_BE34_200427_07	12.1	450	23	0.5	10	4.5	1.349	2.3143			Gam4_2020	14.5724	25	0.243	yes	H19	PQ285674	SAMN43967127
G. pulex	Gp215	Gp_BO31_200416_17	11.9	450	25	0.5	10	4.5	2.0359	3.6336			Gam4_2020	14.0075	25	0.053	yes	H01	PQ285656	SAMN43967434
G. pulex	Gp216	Gp_BO05_200422_06	11.8	450	27	0.5	10	4.5	1.6964	2.6199			Gam4_2020	16.1876	25	0.072	yes	H21	PQ285676	SAMN43967190
G. pulex	Gp217	Gp_BE31_200427_09	11.8	450	1	0.5	1	4.5	1.0594	1.5187			Gam4_2020	17.4393	25	0.04	yes	H13	PQ285668	SAMN43967122
G. pulex	Gp218	Gp_BE34_200427_13	11.8	450	2	0.5	1	4.5	0.7895	1.1434			Gam4_2020	17.2621	25	0.061	yes	H19	PQ285674	SAMN43967132
G. pulex	Gp219	Gp_BE15_190326_01	11.8	304.44	3	0.5	1	4.5	0.9201	1.1187			Gam4_2020	20.5618	25	0.285	yes	H27	PQ285682	SAMN43967074
G. pulex	Gp220	Gp_BO05_200422_11	11.6	400	4	0.5	1	4	1.424	1.7702			Gam4_2020	20.1107	25	0.316	yes	H18	PQ285673	SAMN43967195
G. pulex	Gp221	Gp_BO07_200421_11	11.6	400	5	0.5	1	4	1.9375	2.6555			Gam4_2020	18.2404	25	0.027	yes	H01	PQ285656	SAMN43967206
G. pulex	Gp222	Gp_BO02_200416_12	10.8	400	6	0.5	1	4	1.0081	1.3477			Gam4_2020	18.7004	25	0.248	yes	H27	PQ285682	SAMN43967155
G. pulex	Gp223	Gp_BO07_200421_08	10.7	400	7	0.5	1	4	0.661	0.8622			Gam4_2020	19.1661	25	0.03	yes	H01	PQ285656	SAMN43967203
G. pulex	Gp224	Gp_BO02_200416_14	10.6	400	8	0.5	1	4	1.6926	2.4444			Gam4_2020	17.311	25	0.236	yes	H27	PQ285682	SAMN43967157
G. pulex	Gp225	Gp_BO07_200421_10	10.6	400	9	0.5	1	4	0.6139	0.8666			Gam4_2020	17.71	25	0.125	yes	H01	PQ285656	SAMN43967205
G. pulex	Gp226	Gp_BO31_200416_06	10.6	400	10	0.5	1	4	0.694	0.9985			Gam4_2020	17.3761	25	0.053	yes	H13	PQ285668	SAMN43967427
G. pulex	Gp227	Gp_BO05_200422_09	10.3	400	11	0.5	1	4	1.1333	1.4941			Gam4_2020	18.9629	25	0.173	yes	H20	PQ285675	SAMN43967193
G. pulex	Gp228	Gp_BO05_200422_13	10.2	400	12	0.5	1	4	2.3337	3.3158			Gam4_2020	17.5953	25	0.135	yes	H20	PQ285675	SAMN43967196
G. pulex	Gp229	Gp_BO03_200416_13	7.84	300	13	0.5	1	3	1.0297	1.3177			Gam4_2020	19.5359	25	0.051	yes	H27	PQ285682	SAMN43967171
G. pulex	Gp230	Gp_BE14_200415_04	7.44	290.16	14	0.5	1	3	0.8607	1.0912			Gam4_2020	19.7191	25	0.2	yes	H24	PQ285679	SAMN43967073
G. pulex	Gp231	Gp_BO25_190408_02	7.18	179.5	15	0.5	1	3	4.4239	5.8951			Gam4_2020	18.7609	25	0.087	yes	H27	PQ285682	SAMN43967369
G. pulex	Gp232	Gp_BE14_190328_01	6.88	172	16	0.5	1	3	1.047	1.2982			Gam4_2020	20.1625	25	0.103	yes	H27	PQ285682	SAMN43967071
G. pulex	Gp233	Gp_BO26_200416_09	6.64	285.52	18	0.5	1	3	2.3071	3.4111			Gam4_2020	16.9088	25	0.123	yes	H27	PQ285682	SAMN43967386
G. pulex	Gp234	Gp_BO28_200416_06	6.24	268.32	19	0.5	1	3	1.2846	1.6668			Gam4_2020	19.2675	25	0.062	yes	H01	PQ285656	SAMN43967400
G. pulex	Gp235	Gp_BO31_190405_05	5.48	115.08	20	0.5	1	2.5	4.3032	6.2647			Gam4_2020	17.1724	25	0.144	yes	H27	PQ285682	SAMN43967426
G. pulex	Gp236	Gp_BE15_190326_02	4.96	124	21	0.5	1	2.5	1.307	1.8302			Gam4_2020	17.8532	25	0.101	yes	H34	PQ285689	SAMN43967075
G. pulex	Gp237	Gp_BE15_200415_07	4.24	182.32	22	0.5	1	2	1.6897	2.4399			Gam4_2020	17.3132	25	0.297	yes	H28	PQ285683	SAMN43967078
G. pulex	Gp238	Gp_BE15_200415_08	3.96	170.28	23	0.5	1	2	2.0603	3.1444			Gam4_2020	16.3807	25	0.282	yes	H27	PQ285682	SAMN43967079
G. pulex	Gp239	Gp_BE15_200415_09	3.02	124.424	25	0.5	1	2	1.2628	2.4885			Gam4_2020	12.6864	25	0.12	yes	H35	PQ285690	SAMN43967080
G. pulex	Gp240	Gp_BE15_200415_06	2.61	112.23	27	0.5	1	2	0.8449	1.4515			Gam4_2020	14.5522	25	0.197	yes	H27	PQ285682	SAMN43967077
G. pulex	Gp241	Gp_BO14_190329_01	80.2	1042.6	18	0.5	10	10.1	3.5878	4.6129			Isopoda 3	31.111	40	0.05	yes	H13	PQ285668	SAMN43967272
G. pulex	Gp242	Gp_BO19_190404_04	54.6	500	19	0.5	10	5.4	5.3541	7.0461			Isopoda 3	30.3947	40	0.032	yes	H01	PQ285656	SAMN43967322
G. pulex	Gp243	Gp_BO23_190401_03	109	1635	20	0.5	10	10.1	3.1036	3.847			Isopoda 3	32.2703	40	0.064	yes	H16	PQ285671	SAMN43967357
G. fossarum	Gf145	Gf_BE02_190320_05	31.8	127.2	21	0.5	10	2	5.9683	8.1712			Isopoda 3	29.2163	40	0.022	yes	H08	PQ285701	SAMN43966847
G. fossarum	Gf146	Gf_BE04_190325_05	29.4	161.7	22	0.5	10	2	6.4196	8.451			Isopoda 3	30.385	40	0.042	yes	only species determination		SAMN43966860
G. fossarum	Gf147	Gf_BE34_190322_02	27.8	172.36	23	0.5	10	2	4.8583	5.9852			Isopoda 3	32.4688	40	0.044	yes	H01	PQ285694	SAMN43966984
G. fossarum	Gf148	Gf_BE34_190322_05	27.4	145.22	25	0.5	10	2	6.1408	9.3427			Isopoda 3	26.2913	40	0.035	yes	H01	PQ285694	SAMN43966987
G. fossarum	Gf149	Gf_BE16_190326_03	7.76	15.52	27	0.5	10	1.6	0.8386	1.4156	0.2807	0.355	Isopoda 3	24.8702	40	0.067	yes	H05	PQ285698	SAMN43966909
G. pulex	Gp244	Gp_BO26_190404_05	149	600	5	0.5	10	6.5	7.0289	8.427			Sialis 1	33.3637	40	0.037	yes	X		SAMN43967382
G. pulex	Gp245	Gp_BO26_190404_04	61.4	600	6	0.5	10	6.5	6.0229	6.9809			Sialis 1	34.5107	40	0.042	yes	X		SAMN43967381
G. pulex	Gp246	Gp_BO26_190404_03	47.8	600	7	0.5	10	6.5	6.3715	7.6797			Sialis 1	33.1862	40	0.022	yes	X		SAMN43967380
G. pulex	Gp247	Gp_BO26_190404_01	42.4	600	8	0.5	10	6.5	4.7747	5.8811			Sialis 1	32.4749	40	0.011	yes	X		SAMN43967378
G. pulex	Gp248	Gp_BO12_190329_03	59.6	600	9	0.5	10	6.5	6.5315	8.8263			Sialis 1	29.6002	40	0.047	yes	H09	PQ285664	SAMN43967248
G. pulex	Gp249	Gp_BO26_190404_02	22.6	500	10	0.5	10	5.4	2.32	2.8041			Sialis 1	33.0944	40	0.02	yes	X		SAMN43967379
G. pulex	Gp250	Gp_BO16_190329_02	15.8	350	11	0.5	10	3.8	7.2016	10.227			Sialis 1	28.167	40	0.021	yes	H01	PQ285656	SAMN43967299
G. pulex	Gp251	Gp_BO12_190329_02	38	300	12	0.5	10	3.3	4.2008	6.9703			Sialis 1	24.1069	40	0.067	yes	H09	PQ285664	SAMN43967247
G. pulex	Gp252	Gp_BO16_190329_06	13.7	300	13	0.5	10	3.3	3.2018	4.9265			Sialis 1	25.9965	40	0.048	yes	H01	PQ285656	SAMN43967302
G. fossarum	Gf150	Gf_BE32_190322_04	13.2	300	14	0.5	10	3.3	2.5783	3.0898			Sialis 1	33.3782	40	0.105	yes	H08	PQ285701	SAMN43966973
G. pulex	Gp253	Gp_BO02_190408_02	40.4	250	15	0.5	10	2.7	1.9408	3.517			Sialis 1	22.0734	40	0.196	yes	only species determination		SAMN43967147
G. pulex	Gp254	Gp_BO03_190408_03	36	250	16	0.5	10	2.7	2.1437	2.6722			Sialis 1	32.0889	40	0.083	yes	H32	PQ285687	SAMN43967161
G. pulex	Gp255	Gp_BO16_190329_01	11.2	250	18	0.5	10	2.7	2.0633	2.4713			Sialis 1	33.3962	40	0.057	yes	H01	PQ285656	SAMN43967298
G. fossarum	Gf151	Gf_BE32_190322_05	11.1	250	19	0.5	10	2.7	2.9863	4.0473			Sialis 1	29.514	40	0.044	yes	H09	PQ285702	SAMN43966974
G. pulex	Gp256	Gp_BO16_190329_03	8.7	200	20	0.5	10	2.2	2.2328	3.0394			Sialis 1	29.3847	40	0.062	yes	H01	PQ285656	SAMN43967300
G. pulex	Gp257	Gp_BO16_190329_04	8.3	200	21	0.5	10	2.2	2.0446	2.9295			Sialis 1	27.9174	40	0.08	yes	H01	PQ285656	SAMN43967301
G. fossarum	Gf152	Gf_BE32_190322_02	7.22	129.96	22	0.5	10	1.6	1.5714	2.7683			Sialis 1	22.7056	40	0.031	yes	H08	PQ285701	SAMN43966971
G. fossarum	Gf154	Gf_BE32_190322_01	3.68	73.6	25	0.5	10	1.1	1.8522	3.2372			Sialis 1	22.8864	40	0.028	yes	H08	PQ285701	SAMN43966970
G. fossarum	Gf155	Gf_BE32_190322_03	3.36	73.92	27	0.5	10	1.1	1.3017	2.3005			Sialis 1	22.6333	40	0.066	yes	H08	PQ285701	SAMN43966972
G. fossarum		Gf_BE02_190320_03	only COI sequences															H08	PQ285701
G. fossarum		Gf_BE02_200415_09	only COI sequences															H08	PQ285701
G. fossarum		Gf_BE02_200415_10	only COI sequences															H08	PQ285701
G. fossarum		Gf_BE04_200415_07	only COI sequences															H01	PQ285694
G. fossarum		Gf_BE04_200415_10	only COI sequences															H01	PQ285694
G. fossarum		Gf_BE04_200415_12	only COI sequences															H01	PQ285694
G. fossarum		Gf_BE04_200415_13	only COI sequences															H01	PQ285694
G. fossarum		Gf_BE04_200415_16	only COI sequences															H01	PQ285694
G. fossarum		Gf_BE04_200415_17	only COI sequences															H01	PQ285694
G. fossarum		Gf_BE04_200415_18	only COI sequences															H01	PQ285694
G. fossarum		Gf_BE04_200415_20	only COI sequences															H01	PQ285694
G. fossarum		Gf_BE04_200415_22	only COI sequences															H01	PQ285694
G. fossarum		Gf_BE05_200415_09	only COI sequences															H01	PQ285694
G. fossarum		Gf_BE05_200415_12	only COI sequences															H01	PQ285694
G. fossarum		Gf_BE14_200415_07	only COI sequences															H13	PQ285706
G. fossarum		Gf_BE14_200415_09	only COI sequences															H12	PQ285705
G. fossarum		Gf_BE14_200415_14	only COI sequences															H12	PQ285705
G. fossarum		Gf_BE14_200415_16	only COI sequences															H12	PQ285705
G. fossarum		Gf_BE15_190326_04	only COI sequences															H12	PQ285705
G. fossarum		Gf_BE15_200415_08	only COI sequences															H12	PQ285705
G. fossarum		Gf_BE15_200415_13	only COI sequences															H12	PQ285705
G. fossarum		Gf_BE15_200415_14	only COI sequences															H12	PQ285705
G. fossarum		Gf_BE16_200427_06	only COI sequences															H05	PQ285698
G. fossarum		Gf_BE16_200427_15	only COI sequences															H05	PQ285698
G. fossarum		Gf_BE20_190319_04	only COI sequences															H08	PQ285701
G. fossarum		Gf_BE20_200415_14	only COI sequences															H08	PQ285701
G. fossarum		Gf_BE20_200415_15	only COI sequences															H08	PQ285701
G. fossarum		Gf_BE29_200427_08	only COI sequences															H08	PQ285701
G. fossarum		Gf_BE29_200427_09	only COI sequences															H08	PQ285701
G. fossarum		Gf_BE30_190321_04	only COI sequences															H08	PQ285701
G. fossarum		Gf_BE30_200427_11	only COI sequences															H08	PQ285701
G. fossarum		Gf_BE30_200427_14	only COI sequences															H08	PQ285701
G. fossarum		Gf_BE31_200427_06	only COI sequences															H08	PQ285701
G. fossarum		Gf_BE31_200427_11	only COI sequences															H08	PQ285701
G. fossarum		Gf_BE32_200427_10	only COI sequences															H08	PQ285701
G. fossarum		Gf_BE32_200427_15	only COI sequences															H08	PQ285701
G. fossarum		Gf_BE34_200427_09	only COI sequences															H08	PQ285701
G. fossarum		Gf_BE34_200427_16	only COI sequences															H08	PQ285701
G. fossarum		Gf_BE35_200427_06	only COI sequences															H01	PQ285694
G. fossarum		Gf_BE35_200427_10	only COI sequences															H08	PQ285701
G. fossarum		Gf_BO00_190405_01	only COI sequences															H01	PQ285694
G. fossarum		Gf_BO00_200421_14	only COI sequences															H01	PQ285694
G. fossarum		Gf_BO00_200421_15	only COI sequences															H01	PQ285694
G. fossarum		Gf_BO00_200421_16	only COI sequences															H01	PQ285694
G. fossarum		Gf_BO00_200421_17	only COI sequences															H01	PQ285694
G. fossarum		Gf_BO08_200421_01	only COI sequences															H01	PQ285694
G. fossarum		Gf_BO20_190408_05	only COI sequences															H01	PQ285694
G. fossarum		Gf_BO20_200420_15	only COI sequences															H01	PQ285694
G. fossarum		Gf_BO21_200420_16	only COI sequences															H01	PQ285694
G. fossarum		Gf_BO21_200420_17	only COI sequences															H01	PQ285694
G. fossarum		Gf_BO28_200416_07	only COI sequences															H01	PQ285694
G. fossarum		Gf_BO28_200416_13	only COI sequences															H01	PQ285694
G. fossarum		Gf_BO28_200416_14	only COI sequences															H01	PQ285694
G. fossarum		Gf_BO28_200416_16	only COI sequences															H02	PQ285695
G. fossarum		Gf_BO28_200416_17	only COI sequences															H01	PQ285694
G. fossarum		Gf_BO28_200416_18	only COI sequences															H01	PQ285694
G. fossarum		Gf_BO28_200416_19	only COI sequences															H01	PQ285694
G. fossarum		Gf_BO28_200416_20	only COI sequences															H01	PQ285694
G. fossarum		Gf_BO28_200416_22	only COI sequences															H01	PQ285694
G. fossarum		Gf_BO28_200416_24	only COI sequences															H01	PQ285694
G. fossarum		Gf_BO28_200416_25	only COI sequences															H01	PQ285694
G. fossarum		Gf_BO30_200416_02	only COI sequences															H01	PQ285694
G. fossarum		Gf_BO30_200416_08	only COI sequences															H01	PQ285694
G. fossarum		Gf_BO31_200416_03	only COI sequences															H01	PQ285694
G. pulex		Gp_BE04_200415_01	only COI sequences															H01	PQ285656
G. pulex		Gp_BE20_200415_10	only COI sequences															H01	PQ285656
G. pulex		Gp_BE20_200415_15	only COI sequences															H22	PQ285677
G. pulex		Gp_BE21_200415_07	only COI sequences															H13	PQ285668
G. pulex		Gp_BE21_200415_09	only COI sequences															H13	PQ285668
G. pulex		Gp_BE30_200427_03	only COI sequences															H13	PQ285668
G. pulex		Gp_BE30_200427_10	only COI sequences															H13	PQ285668
G. pulex		Gp_BE31_200427_03	only COI sequences															H13	PQ285668
G. pulex		Gp_BE31_200427_10	only COI sequences															H13	PQ285668
G. pulex		Gp_BE34_190322_06	only COI sequences															H19	PQ285674
G. pulex		Gp_BO02_190408_06	only COI sequences															H27	PQ285682
G. pulex		Gp_BO02_200416_10	only COI sequences															H27	PQ285682
G. pulex		Gp_BO02_200416_15	only COI sequences															H27	PQ285682
G. pulex		Gp_BO03_200416_14	only COI sequences															H25	PQ285680
G. pulex		Gp_BO03_200416_15	only COI sequences															H27	PQ285682
G. pulex		Gp_BO04_200422_07	only COI sequences															H26	PQ285681
G. pulex		Gp_BO04_200422_09	only COI sequences															H25	PQ285680
G. pulex		Gp_BO05_200422_12	only COI sequences															H18	PQ285673
G. pulex		Gp_BO05_200422_14	only COI sequences															H20	PQ285675
G. pulex		Gp_BO07_200421_02	only COI sequences															H01	PQ285656
G. pulex		Gp_BO07_200421_04	only COI sequences															H01	PQ285656
G. pulex		Gp_BO08_200421_08	only COI sequences															H01	PQ285656
G. pulex		Gp_BO08_200421_09	only COI sequences															H01	PQ285656
G. pulex		Gp_BO08_200421_13	only COI sequences															H01	PQ285656
G. pulex		Gp_BO08_200421_14	only COI sequences															H01	PQ285656
G. pulex		Gp_BO08_200421_16	only COI sequences															H01	PQ285656
G. pulex		Gp_BO08_200421_17	only COI sequences															H01	PQ285656
G. pulex		Gp_BO08_200421_20	only COI sequences															H01	PQ285656
G. pulex		Gp_BO08_200421_21	only COI sequences															H01	PQ285656
G. pulex		Gp_BO09_200421_10	only COI sequences															H01	PQ285656
G. pulex		Gp_BO09_200421_15	only COI sequences															H01	PQ285656
G. pulex		Gp_BO11_200421_06	only COI sequences															H09	PQ285664
G. pulex		Gp_BO11_200421_07	only COI sequences															H09	PQ285664
G. pulex		Gp_BO11_200421_16	only COI sequences															H09	PQ285664
G. pulex		Gp_BO11_200421_17	only COI sequences															H09	PQ285664
G. pulex		Gp_BO11_200421_18	only COI sequences															H09	PQ285664
G. pulex		Gp_BO11_200421_19	only COI sequences															H09	PQ285664
G. pulex		Gp_BO11_200421_20	only COI sequences															H09	PQ285664
G. pulex		Gp_BO11_200421_21	only COI sequences															H09	PQ285664
G. pulex		Gp_BO11_200421_22	only COI sequences															H09	PQ285664
G. pulex		Gp_BO12_200421_07	only COI sequences															H09	PQ285664
G. pulex		Gp_BO12_200421_13	only COI sequences															H09	PQ285664
G. pulex		Gp_BO13_190329_06	only COI sequences															H03	PQ285658
G. pulex		Gp_BO13_200420_09	only COI sequences															H01	PQ285656
G. pulex		Gp_BO13_200420_16	only COI sequences															H01	PQ285656
G. pulex		Gp_BO14_190329_06	only COI sequences															H01	PQ285656
G. pulex		Gp_BO14_200420_09	only COI sequences															H27	PQ285682
G. pulex		Gp_BO14_200420_11	only COI sequences															H27	PQ285682
G. pulex		Gp_BO15_190329_06	only COI sequences															H01	PQ285656
G. pulex		Gp_BO15_190329_07	only COI sequences															H01	PQ285656
G. pulex		Gp_BO15_190329_08	only COI sequences															H15	PQ285670
G. pulex		Gp_BO15_190329_09	only COI sequences															H13	PQ285668
G. pulex		Gp_BO15_190329_10	only COI sequences															H01	PQ285656
G. pulex		Gp_BO15_200422_19	only COI sequences															H01	PQ285656
G. pulex		Gp_BO15_200422_20	only COI sequences															H01	PQ285656
G. pulex		Gp_BO16_190329_05	only COI sequences															H01	PQ285656
G. pulex		Gp_BO16_200422_13	only COI sequences															H01	PQ285656
G. pulex		Gp_BO16_200422_14	only COI sequences															H08	PQ285663
G. pulex		Gp_BO17_200422_09	only COI sequences															H01	PQ285656
G. pulex		Gp_BO17_200422_10	only COI sequences															H08	PQ285663
G. pulex		Gp_BO19_200420_10	only COI sequences															H27	PQ285682
G. pulex		Gp_BO20_190408_05	only COI sequences															H27	PQ285682
G. pulex		Gp_BO20_200420_12	only COI sequences															H27	PQ285682
G. pulex		Gp_BO20_200420_15	only COI sequences															H27	PQ285682
G. pulex		Gp_BO21_200420_11	only COI sequences															H27	PQ285682
G. pulex		Gp_BO21_200420_13	only COI sequences															H27	PQ285682
G. pulex		Gp_BO23_200420_13	only COI sequences															H06	PQ285661
G. pulex		Gp_BO23_200420_15	only COI sequences															H01	PQ285656
G. pulex		Gp_BO25_200420_04	only COI sequences															H27	PQ285682
G. pulex		Gp_BO25_200420_10	only COI sequences															H37	PQ285692
G. pulex		Gp_BO26_200416_14	only COI sequences															H27	PQ285682
G. pulex		Gp_BO26_200416_15	only COI sequences															H27	PQ285682
G. pulex		Gp_BO27_190404_06	only COI sequences															H19	PQ285674
G. pulex		Gp_BO30_200416_09	only COI sequences															H27	PQ285682
G. pulex		Gp_BO30_200416_15	only COI sequences															H27	PQ285682
G. pulex		Gp_BO31_200416_07	only COI sequences															H29	PQ285684
G. pulex		Gp_BO31_200416_13	only COI sequences															H27	PQ285682
G. pulex		Gp_BO31_200416_14	only COI sequences															H27	PQ285682
G. pulex		Gp_BO31_200416_16	only COI sequences															H27	PQ285682
G. pulex		Gp_BO31_200416_18	only COI sequences															H27	PQ285682
G. pulex		Gp_BO31_200416_19	only COI sequences															H13	PQ285668
G. pulex		Gp_BO31_200416_20	only COI sequences															H30	PQ285685
G. pulex		Gp_BO31_200416_21	only COI sequences															H27	PQ285682
G. pulex		Gp_BO31_200416_22	only COI sequences															H27	PQ285682
