# Supplementary material for: Population Genomics Reveals Small‐Scale Metapopulation Structure of Two Strictly Aquatic Keystone Species in a Recently Restored Urban River System (Emscher, Germany)
Source: Ecol Evol. 2025 Apr 24;15(4):e71214. doi: 10.1002/ece3.71214 (PMC12022002; doi:10.1002/ece3.71214)
Supplement: Supplementary file 10 — Table S4. [file ECE3-15-e71214-s004.xlsx]

## Sheet: Tabelle1
Table S4: Different measures for genetic diversity for both species per sampling site. Diversity measures for ddRAD are allelic richness (AR) and observed heterozygosity (Ho). Measures for COI are haplotype diversity (HDiv) and nucleotide diversity (NDiv). n is the number of specimens for each marker. Diversity was only calculated for sites with n > 5.
species	site	status site	ddRAD			COI
			n	AR	Ho	n	HDiv	NDiv
G. pulex	BE15	near-natural	7	1.29	NA	7	0.7143	0.001504
	BE20	restored (2013)	13	1.4	0.13	7	0.8381	0.003008
	BE21	restored (2013)	13	1.4	0.14	13	0.5524	0.002139
	BE30	restored (2011)	8	1.31	0.12	15	0.3556	0.000624
	BE31	near-natural	8	1.34	0.13	15	0.3556	0.000624
	BE34	near-natural	10	1.32	0.12	15	0.7273	0.001786
	BO00	restored (2019)	12	1.48	0.17	21	0.8333	0.019006
	BO02	near-natural	13	1.46	0.15	10	0.1333	0.000234
	BO03	near-natural	13	1.5	0.18	10	0.3956	0.000752
	BO04	near-natural	12	1.4	0.15	11	0.6923	0.001639
	BO05	near-natural	13	1.38	0.13	12	0.7048	0.001738
	BO07	restored (2011)	9	1.42	0.15	12	0.1818	0.000319
	BO08	restored (2010)	13	1.44	0.16	15	0.181	0.000317
	BO09	restored (2010)	13	1.44	0.15	13	0	0
	BO11	restored (2007)	11	1.4	0.14	16	0.0909	0.000319
	BO12	restored (2007)	13	1.39	0.14	10	0	0
	BO13	restored (2011)	13	1.51	0.18	10	0.725	0.033596
	BO14	restored (2011)	13	1.48	0.16	5	0.033596	0.052719
	BO15	restored (2011)	12	1.41	0.13	5	0.4842	0.001108
	BO16	restored (1993)	13	1.44	0.15	15	0.4417	0.001038
	BO17	restored (1993)	8	1.4	0.14	16	0.5111	0.000975
	BO19	near-natural	12	1.5	0.18	15	0.1538	0.015385
	BO20	restored (2002)	12	1.53	0.19	16	0.3619	0.034119
	BO21	restored (2002)	10	1.5	0.18	20	0.4231	0.038552
	BO23	near-natural	13	1.52	0.18	14	0.7619	0.035689
	BO25	restored (2009)	9	1.49	0.18	13	0.3182	0.017251
	BO26	near-natural	13	1.53	0.18	14	0.3778	0.020351
	BO27	near-natural	5	1.48	0.19	15	0.4	0.04
	BO28	near-natural	5	1.49	0.18	11	0.4	0.04
	BO29	near-natural	7	1.53	0.2	21	0.2857	0.000501
	BO30	near-natural	13	1.51	0.17	15	0.6923	0.046964
	BO31	near-natural	13	1.51	0.17	22	0.619	0.032799
G. fossarum	BE02	near-natural	12	1.46	0.14	15	0	0
	BE04	near-natural	12	1.51	0.15	20	0.4895	0.007865
	BE05	near-natural	10	1.44	0.14	15	0	0
	BE14	near-natural	13	1.45	0.14	17	0.2279	0.000441
	BE15	near-natural	9	1.41	0.13	16	0	0
	BE16	near-natural	9	1.37	0.11	15	0	0
	BE20	restored (2013)	12	1.46	0.14	25	0.1333	0.003745
	BE29	restored (2011)	12	1.45	0.13	14	0.1333	0.004744
	BE30	restored (2011)	10	1.44	0.13	14	0	0
	BE31	near-natural	9	1.45	0.15	15	0.3619	0.00346
	BE32	near-natural	11	1.46	0.14	15	0.2476	0.000464
	BE34	near-natural	11	1.47	0.14	15	0.5917	0.014716
	BE35	near-natural	13	1.48	0.15	15	0.5333	0.011985
	BO00	restored (2019)	12	1.56	0.16	10	0	0
	BO20	restored (2002)	12	1.43	0.14	15	0.1429	0.000268
	BO21	restored (2002)	14	1.42	0.13	17	0.2747	0.000535
	BO28	near-natural	14	1.43	0.14	15	0.08	0.00015
	BO30	near-natural	8	1.4	0.14	16	0	0
