# Supplementary material for: Population Genomics Reveals Small‐Scale Metapopulation Structure of Two Strictly Aquatic Keystone Species in a Recently Restored Urban River System (Emscher, Germany)
Source: Ecol Evol. 2025 Apr 24;15(4):e71214. doi: 10.1002/ece3.71214 (PMC12022002; doi:10.1002/ece3.71214)
Supplement: Supplementary file 11 — Table S5. [file ECE3-15-e71214-s006.xlsx]

## Sheet: Tabelle1
Table S5: Summary statistics for all stacks and filtering settings for G. pulex and G. fossarum (Test) and for the final dataset (Final); loci limit = percentage of specimens required to have the loci, ma = minor allele frequency, HO = observed heterozygosity, HS = within population gene diversity, HT = overall gene diversity, best K: K with lowest cross-entropy (median from all repetitions) in s…
species	Test stacks settings/ Final	stacks setting	loci limit	ma	# loci	HO	HS	HT	FST	FIS	best K
G. fossarum	Test	m3 M5 N7 n5	l90	ma1	102	0.1662	0.1798	0.1951	0.081	0.0769	2
G. fossarum	Test	m3 M5 N7 n6	l90	ma1	103	0.1664	0.1814	0.1968	0.0809	0.0842	2
G. fossarum	Test	m3 M4 N6 n5	l90	ma1	113	0.156	0.168	0.1823	0.0815	0.0727	4
G. fossarum	Test	m3 M4 N6 n4	l90	ma1	115	0.1516	0.1634	0.1775	0.0822	0.0737	2
G. fossarum	Test	m3 M3 N5 n3	l90	ma1	122	0.1567	0.1702	0.1842	0.0783	0.0813	2
G. fossarum	Test	m3 M2 N4 n2	l90	ma1	124	0.153	0.1644	0.1774	0.0755	0.0705	2
G. fossarum	Test	m3 M3 N5 n4	l90	ma1	128	0.1587	0.1715	0.1852	0.0761	0.0756	2
G. fossarum	Test	m3 M2 N4 n3	l90	ma1	133	0.1551	0.1679	0.1809	0.0742	0.0773	2
G. fossarum	Test	m3 M5 N7 n6	l85	ma1	712	0.1416	0.164	0.1759	0.0718	0.1344	4
G. fossarum	Test	m3 M5 N7 n5	l85	ma1	713	0.1405	0.1623	0.1742	0.0726	0.1324	4
G. fossarum	Test	m3 M4 N6 n4	l85	ma1	735	0.136	0.1571	0.1685	0.0723	0.1319	3
G. fossarum	Test	m3 M4 N6 n5	l85	ma1	749	0.1382	0.1599	0.1716	0.0725	0.1331	4
G. fossarum	Test	m3 M3 N5 n3	l85	ma1	779	0.1358	0.1569	0.169	0.0758	0.132	4
G. fossarum	Test	m3 M3 N5 n4	l85	ma1	800	0.1371	0.158	0.1696	0.0731	0.1299	4
G. fossarum	Test	m3 M2 N4 n2	l85	ma1	803	0.1409	0.1631	0.1757	0.0761	0.1329	4
G. fossarum	Test	m3 M2 N4 n3	l85	ma1	857	0.1403	0.1622	0.1746	0.0751	0.132	4
G. fossarum	Final	m3 M2 N4 n3	l85	ma1	2135	0.1395	0.1665	0.1792	0.0748	0.1585	4
G. pulex	Test	m3 M5 N7 n5	l90	ma1	198	0.1763	0.2042	0.2356	0.1204	0.136	5
G. pulex	Test	m3 M4 N6 n4	l90	ma1	202	0.1763	0.2036	0.2337	0.1179	0.1338	5
G. pulex	Test	m3 M5 N7 n6	l90	ma1	204	0.176	0.2036	0.2354	0.121	0.1339	6
G. pulex	Test	m3 M2 N4 n2	l90	ma1	212	0.1729	0.2056	0.2328	0.1074	0.1554	5
G. pulex	Test	m3 M3 N5 n3	l90	ma1	212	0.179	0.2079	0.2382	0.1145	0.1364	3
G. pulex	Test	m3 M4 N6 n5	l90	ma1	220	0.1792	0.2059	0.2378	0.1214	0.1278	7
G. pulex	Test	m3 M2 N4 n3	l90	ma1	234	0.1836	0.2151	0.2449	0.11	0.1427	3
G. pulex	Test	m3 M3 N5 n4	l90	ma1	234	0.1813	0.2102	0.2418	0.1183	0.1342	5
G. pulex	Test	m3 M5 N7 n5	l85	ma1	529	0.157	0.1896	0.2176	0.1168	0.1714	5
G. pulex	Test	m3 M5 N7 n6	l85	ma1	545	0.1588	0.1919	0.2206	0.1174	0.1708	6
G. pulex	Test	m3 M4 N6 n4	l85	ma1	551	0.1561	0.1891	0.2168	0.1168	0.1741	5
G. pulex	Test	m3 M4 N6 n5	l85	ma1	578	0.1602	0.1919	0.2202	0.1166	0.1638	6
G. pulex	Test	m3 M3 N5 n3	l85	ma1	579	0.1561	0.1909	0.2186	0.1145	0.1797	6
G. pulex	Test	m3 M2 N4 n2	l85	ma1	611	0.1502	0.1885	0.2147	0.1112	0.199	6
G. pulex	Test	m3 M3 N5 n4	l85	ma1	624	0.1605	0.1952	0.2239	0.1159	0.1757	5
G. pulex	Test	m3 M2 N4 n3	l85	ma1	663	0.1597	0.1974	0.2255	0.1116	0.1867	6
G. pulex	Final	m3 M2 N4 n3	l85	ma1	808	0.1564	0.1956	0.2242	0.1147	0.1959	7
