# Supplementary material for: Population Genomics Reveals Small‐Scale Metapopulation Structure of Two Strictly Aquatic Keystone Species in a Recently Restored Urban River System (Emscher, Germany)
Source: Ecol Evol. 2025 Apr 24;15(4):e71214. doi: 10.1002/ece3.71214 (PMC12022002; doi:10.1002/ece3.71214)
Supplement: Supplementary file 12 — Table S6. [file ECE3-15-e71214-s010.xlsx]

## Sheet: Tabelle1
Table S6: Haplotype distribution for G. fossarum. Given are numbers for each year and for both years together (indicated with grey background). Private haplotypes are indicated with an asterisk in the haplotype name.
site	n	H01	H02	H03*	H04*	H05*	H06*	H07*	H08	H09	H10*	H11*	H12	H13*	H14
BE02_19	5	0	0	0	0	0	0	0	5	0	0	0	0	0	0
BE02_20	10	0	0	0	0	0	0	0	10	0	0	0	0	0	0
BE02	15	0	0	0	0	0	0	0	15	0	0	0	0	0	0
BE04_19	3	1	0	0	1	0	0	0	1	0	0	0	0	0	0
BE04_20	17	13	0	0	0	0	1	0	3	0	0	0	0	0	0
BE04	20	14	0	0	1	0	1	0	4	0	0	0	0	0	0
BE05_19	5	5	0	0	0	0	0	0	0	0	0	0	0	0	0
BE05_20	10	10	0	0	0	0	0	0	0	0	0	0	0	0	0
BE05	15	15	0	0	0	0	0	0	0	0	0	0	0	0	0
BE14_19	5	0	0	0	0	0	0	0	0	0	0	0	5	0	0
BE14_20	12	0	0	0	0	0	0	0	0	0	0	1	10	1	0
BE14	17	0	0	0	0	0	0	0	0	0	0	1	15	1	0
BE15_19	5	0	0	0	0	0	0	0	0	0	0	0	5	0	0
BE15_20	11	0	0	0	0	0	0	0	0	0	0	0	11	0	0
BE15	16	0	0	0	0	0	0	0	0	0	0	0	16	0	0
BE16_19	5	0	0	0	0	5	0	0	0	0	0	0	0	0	0
BE16_20	10	0	0	0	0	10	0	0	0	0	0	0	0	0	0
BE16	15	0	0	0	0	15	0	0	0	0	0	0	0	0	0
BE20_19	5	0	0	0	0	0	0	0	5	0	0	0	0	0	0
BE20_20	10	0	0	0	0	0	0	0	9	0	1	0	0	0	0
BE20	15	0	0	0	0	0	0	0	14	0	1	0	0	0	0
BE29_19	5	0	0	0	0	0	0	0	4	0	0	0	0	0	1
BE29_20	10	0	0	0	0	0	0	0	10	0	0	0	0	0	0
BE29	15	0	0	0	0	0	0	0	14	0	0	0	0	0	1
BE30_19	5	0	0	0	0	0	0	0	5	0	0	0	0	0	0
BE30_20	10	0	0	0	0	0	0	0	10	0	0	0	0	0	0
BE30	15	0	0	0	0	0	0	0	15	0	0	0	0	0	0
BE31_19	5	0	0	0	0	0	0	0	5	0	0	0	0	0	0
BE31_20	10	1	0	0	0	0	0	0	7	2	0	0	0	0	0
BE31	15	1	0	0	0	0	0	0	12	2	0	0	0	0	0
BE32_19	5	0	0	0	0	0	0	0	4	1	0	0	0	0	0
BE32_20	10	0	0	0	0	0	0	0	9	1	0	0	0	0	0
BE32	15	0	0	0	0	0	0	0	13	2	0	0	0	0	0
BE34_19	6	4	0	0	0	0	0	0	1	0	0	0	0	0	1
BE34_20	10	3	0	0	0	0	0	0	7	0	0	0	0	0	0
BE34	16	7	0	0	0	0	0	0	8	0	0	0	0	0	1
BE35_19	5	2	0	0	0	0	0	0	3	0	0	0	0	0	0
BE35_20	10	5	0	0	0	0	0	0	5	0	0	0	0	0	0
BE35	15	7	0	0	0	0	0	0	8	0	0	0	0	0	0
BO00_19	5	5	0	0	0	0	0	0	0	0	0	0	0	0	0
BO00_20	12	12	0	0	0	0	0	0	0	0	0	0	0	0	0
BO00	17	17	0	0	0	0	0	0	0	0	0	0	0	0	0
BO08_20	1	1	0	0	0	0	0	0	0	0	0	0	0	0	0
BO20_19	5	5	0	0	0	0	0	0	0	0	0	0	0	0	0
BO20_20	9	8	0	0	0	0	0	1	0	0	0	0	0	0	0
BO20	14	13	0	0	0	0	0	1	0	0	0	0	0	0	0
BO21_19	4	3	0	1	0	0	0	0	0	0	0	0	0	0	0
BO21_20	10	9	1	0	0	0	0	0	0	0	0	0	0	0	0
BO21	14	12	1	1	0	0	0	0	0	0	0	0	0	0	0
BO28_19	6	6	0	0	0	0	0	0	0	0	0	0	0	0	0
BO28_20	19	18	1	0	0	0	0	0	0	0	0	0	0	0	0
BO28	25	24	1	0	0	0	0	0	0	0	0	0	0	0	0
BO30_20	10	10	0	0	0	0	0	0	0	0	0	0	0	0	0
BO31_20	1	1	0	0	0	0	0	0	0	0	0	0	0	0	0
Sum	286	122	2	1	1	15	1	1	103	4	1	1	31	1	2
